# Supplementary material for: Silica accelerates the selective hydrogenation of CO2 to methanol on cobalt catalysts
Source: Nat Commun. 2020 Feb 25;11:1033. doi: 10.1038/s41467-020-14817-9 (PMC7042257; doi:10.1038/s41467-020-14817-9)
Supplement: Supplementary file 3 — Source Data [file 41467_2020_14817_MOESM3_ESM.xlsx]

## Sheet: Figure 2a
Figure 2a
	CO2 conversion(%)	CO selectivity1(%)	CO selectivity2(%)	CO selectivity3(%)	CO selectvivty average(%)
CoOx	6.726	47.5203	47.111	47.3189	47.317
Co@Si0.52	9.04	32.7181	32.2649	32.6827	32.555
Co@Si0.95	8.627	20.9834	20.825	21.1603	20.99
Co@Si1.48	7.93	35.7115	35.9492	36.0545	35.905
Co@Si1.87	6.869	44.9109	44.4028	44.6089	44.641
Co/SiO2	7.322	45.5302	45.9412	46.0944	45.855
Cu/ZnO/Al2O3	27.395	89.0082	88.7822	88.6845	88.825
		CH3OH selectivity1(%)	CH3OH selectivity2(%)	CH3OH selectivity3(%)	CH3OH selectvivty average(%)
CoOx		3.13409	3.09242	3.089	3.105
Co@Si0.52		47.7562	47.9793	47.9254	47.887
Co@Si0.95		70.3977	70.2208	70.982	70.533
Co@Si1.48		54.7849	54.6553	54.8183	54.753
Co@Si1.87		46.9879	47.0287	47.2473	47.088
Co/SiO2		16.7579	16.5871	16.5205	16.622
Cu/ZnO/Al2O3		10.7469	10.9557	10.9677	10.89
		CH4 selectivity1(%)	CH4 selectivity2(%)	CH4 selectivity3(%)	CH4 selectvivty average(%)
CoOx		41.2024	41.6165	41.4015	41.407
Co@Si0.52		19.5257	19.7558	19.3919	19.558
Co@Si0.95		8.6189	8.95423	7.85764	8.477
Co@Si1.48		9.50358	9.39543	9.12715	9.342
Co@Si1.87		8.1012	8.56848	8.14381	8.271
Co/SiO2		28.8515	29.0912	29.2721	29.072
Cu/ZnO/Al2O3		0.24491	0.26207	0.34779	0.285

## Sheet: Figure 2b
Figure 2b
CoOx	CO2 conversion1(%)	CO2 conversion2(%)	CO2 conversion3(%)	CO2 conversion average(%)		CH3OH selectivity1(%)	CH3OH selectivity2(%)	CH3OH selectivity3(%)	CH3OH selectvivty average(%)		CH3OH production1(%)	CH3OH production2(%)	CH3OH production3(%)	CH3OH production average(%)
260 °C	2.42006	2.40967	2.43408	2.42127		9.18059	9.18935	9.16453	9.17816		4.36143	4.34685	4.37902	4.36243
280 °C	3.97264	3.98181	3.99855	3.98433		7.22374	7.05205	7.04921	7.10833		5.63342	5.51223	5.53318	5.55961
300 °C	4.60475	4.66841	4.6619	4.64502		5.06208	5.08259	5.01038	5.05168		4.5758	4.65785	4.58528	4.60631
320 °C	6.79187	6.67035	6.71587	6.72603		3.13409	3.09242	3.089	3.10517		4.17862	4.04928	4.07241	4.1001
340 °C	8.81085	8.83931	8.81441	8.82152		2.55591	2.47676	2.50292	2.51186		4.42074	4.29768	4.33085	4.34975
360 °C	10.8826	10.8272	10.9347	10.8815		2.3446	2.34419	2.33879	2.34253		5.0088	4.98243	5.02032	5.00385
380 °C	13.4747	13.472	13.2689	13.4052		1.51517	1.52662	1.53442	1.5254		4.00785	4.03733	3.99677	4.01399
Co@Si0.95
260 °C	2.18166	2.14319	2.17258	2.16581		74.9257	75.3475	75.9597	75.411		16.0443	15.8501	16.198	16.0308
280 °C	4.0812	4.10164	4.07956	4.08747		75.9286	75.7433	76.3742	76.0154		30.4155	30.4932	30.5817	30.4968
300 °C	6.48364	6.45763	6.5415	6.49426		73.4009	75.1787	75.1787	74.5861		46.7112	47.6507	48.2696	47.5438
320 °C	8.5874	8.64164	8.652	8.62701		70.3977	70.2208	70.982	70.5335		59.3364	59.5612	60.2791	59.7256
340 °C	10.9331	10.9659	10.839	10.9127		54.2893	54.3916	54.3212	54.334		58.2585	58.5435	57.7908	58.1976
360 °C	12.3737	12.2444	12.3725	12.3302		43.8719	44.6874	44.6696	44.4096		53.283	53.7062	54.2464	53.7452
380 °C	14.1543	14.0626	14.1219	14.1129		36.5344	36.4356	36.516	36.4953		50.7564	50.2914	50.6146	50.5542
Co/SiO2
260 °C	2.31578	2.2985	2.31094	2.30841		17.7975	17.8859	17.9002	17.8612		4.04536	4.03512	4.0602	4.0469
280 °C	3.70994	3.68643	3.66329	3.68655		19.9231	20.0169	20.2807	20.0736		7.25481	7.24278	7.29214	7.26324
300 °C	5.26811	5.2755	5.27973	5.27445		18.6001	18.6045	18.6659	18.6235		9.61769	9.63348	9.673	9.64139
320 °C	7.37785	7.19844	7.39108	7.32246		16.7579	16.5871	16.5205	16.6218		12.1353	11.7195	11.9849	11.9466
340 °C	9.7649	9.84356	9.76687	9.79178		12.9775	12.4946	12.4719	12.648		12.4383	12.0719	11.9561	12.1554
360 °C	13.0132	12.9834	13.0533	13.0166		9.71065	9.86584	10.0035	9.86		12.4032	12.5725	12.8167	12.5975
380 °C	14.6803	14.6494	14.7126	14.6808		8.69748	8.60812	8.56413	8.62325		12.5323	12.3775	12.3673	12.4257
Cu/ZnO/Al2O3
260 °C	20.5197	20.5299	20.3465	20.4653		33.0728	33.0781	32.9322	33.0277		66.6105	66.6544	65.7675	66.3441
280 °C	23.9773	23.9582	24.1015	24.0124		24.0137	23.8489	23.8609	23.9078		56.5148	56.0821	56.4459	56.3476
300 °C	25.7796	25.7029	25.6876	25.7234		15.199	15.2383	15.1557	15.1977		38.4587	38.4433	38.2121	38.3713
320 °C	27.3296	27.4828	27.3733	27.3952		10.7469	10.9557	10.9677	10.8901		28.8283	29.553	29.4676	29.283
340 °C	29.8326	29.7558	29.8297	29.806		8.55697	8.73627	8.81265	8.70196		25.0561	25.5152	25.8022	25.4578
360 °C	32.8105	33.3561	33.0982	33.0883		6.27111	6.40099	6.39463	6.35558		20.1957	20.9568	20.774	20.6422
380 °C	35.1779	35.6006	35.2702	35.3496		5.6828	5.53779	5.6042	5.60826		19.6216	19.3506	19.401	19.4577

## Sheet: Figure 2c
Figure 2c
CoOx	CO2 conversion(%)	CH3OH selectivity(%)		Co@Si1.48	CO2 conversion(%)	CH3OH selectivity(%)		Cu/ZnO/Al2O3	CO2 conversion(%)	CH3OH selectivity(%)
260 °C	2.421	9.178		260 °C	1.757	72.806		260 °C	20.465	33.028
280 °C	3.984	7.108		280 °C	3.613	69.223		280 °C	24.012	23.908
300 °C	4.645	5.052		300 °C	5.578	62.451		300 °C	25.723	15.198
320 °C	6.726	3.105		320 °C	7.93	54.753		320 °C	27.395	10.89
Co@Si0.52				Co@Si1.87
260 °C	2.468	67.458		260 °C	1.357	54.319
280 °C	5.18	60.05		280 °C	3.298	57.207
300 °C	7.033	53.227		300 °C	4.907	59.77
320 °C	9.04	47.887		320 °C	6.869	47.088
Co@Si0.95				Co/SiO2
260 °C	2.166	75.411		260 °C	2.308	17.861
280 °C	4.087	76.015		280 °C	3.687	20.074
300 °C	6.494	74.586		300 °C	5.274	18.623
320 °C	8.627	70.533		320 °C	7.322	16.622

## Sheet: Figure 2d
Figure 2d
	Time(h)	CO2 conversion(%)	CH3OH selectivity(%)	CO selectivity(%)	CH4 selectivity(%)
	0	8.433	70.489	21.182	8.329
	5	8.596	70.891	20.84	8.269
	10	8.77	71.143	20.417	8.44
	15	8.686	70.866	20.501	8.633
320°C	20	8.596	70.608	20.547	8.845
	25	8.749	70.966	19.941	9.093
	30	8.602	71.208	20.224	8.568
	40	8.811	71.184	20.394	8.422
	50	8.902	70.549	20.947	8.504
	60	14.098	36.708	38.811	24.481
380°C	70	14.229	36.788	38.155	25.057
	80	13.996	37.093	38.26	24.647
	90	8.612	70.842	20.501	8.657
320°C	100	8.732	71.149	20.071	8.78

## Sheet: Figure 3a-h
Figure 3a							Figure 3b-e							Figure 3f							Figure 3g								Figure 3h

## Sheet: Figure 3i
Figure 3i
	Co phyllosilicates			Co3O4@Si0.95			Co@Si0.95
	Wavenumber(cm-1)	Absorbance		Wavenumber(cm-1)	Absorbance		Wavenumber(cm-1)	Absorbance
	3999.64	0.03689		3999.64	0.37911		3999.64	0.16856
	3997.71	0.03697		3998.68	0.37911		3998.68	0.16848
	3995.78	0.03706		3997.71	0.37911		3997.71	0.16841
	3993.85	0.03707		3996.75	0.37911		3996.75	0.16833
	3991.93	0.03707		3995.78	0.37911		3995.78	0.16826
	3990	0.03707		3994.82	0.37911		3994.82	0.16819
	3988.07	0.03702		3993.85	0.37911		3993.85	0.16812
	3986.14	0.03706		3992.89	0.37911		3992.89	0.16805
	3984.21	0.03718		3991.93	0.37911		3991.93	0.16798
	3982.28	0.03724		3990.96	0.37911		3990.96	0.16791
	3980.36	0.03726		3990	0.37911		3990	0.16785
	3978.43	0.03733		3989.03	0.37906		3989.03	0.16778
	3976.5	0.03745		3988.07	0.379		3988.07	0.16772
	3974.57	0.03748		3987.11	0.37892		3987.11	0.16766
	3972.64	0.03742		3986.14	0.37883		3986.14	0.1676
	3970.71	0.0374		3985.18	0.37871		3985.18	0.16754
	3968.78	0.03739		3984.21	0.37858		3984.21	0.16748
	3966.86	0.03741		3983.25	0.37843		3983.25	0.16741
	3964.93	0.03756		3982.28	0.37827		3982.28	0.16736
	3963	0.03773		3981.32	0.37809		3981.32	0.16732
	3961.07	0.0377		3980.36	0.37791		3980.36	0.16729
	3959.14	0.03763		3979.39	0.37772		3979.39	0.16725
	3957.21	0.03767		3978.43	0.37752		3978.43	0.16719
	3955.29	0.03773		3977.46	0.37732		3977.46	0.16708
	3953.36	0.03789		3976.5	0.37711		3976.5	0.16698
	3951.43	0.03815		3975.53	0.3769		3975.53	0.16695
	3949.5	0.03818		3974.57	0.37668		3974.57	0.16699
	3947.57	0.03786		3973.61	0.37647		3973.61	0.16698
	3945.64	0.03785		3972.64	0.37626		3972.64	0.16691
	3943.71	0.03811		3971.68	0.37605		3971.68	0.16681
	3941.79	0.03785		3970.71	0.37585		3970.71	0.16674
	3939.86	0.03751		3969.75	0.37564		3969.75	0.16668
	3937.93	0.03773		3968.78	0.37544		3968.78	0.1666
	3936	0.03824		3967.82	0.37525		3967.82	0.16651
	3934.07	0.03871		3966.86	0.37507		3966.86	0.16643
	3932.14	0.03863		3965.89	0.37489		3965.89	0.16635
	3930.22	0.03795		3964.93	0.37471		3964.93	0.16621
	3928.29	0.03779		3963.96	0.37454		3963.96	0.16608
	3926.36	0.03833		3963	0.37438		3963	0.16603
	3924.43	0.03849		3962.04	0.37423		3962.04	0.16605
	3922.5	0.03821		3961.07	0.37407		3961.07	0.16615
	3920.57	0.0384		3960.11	0.37394		3960.11	0.16628
	3918.64	0.03867		3959.14	0.37379		3959.14	0.1663
	3916.72	0.0382		3958.18	0.37364		3958.18	0.16616
	3914.79	0.03761		3957.21	0.3735		3957.21	0.166
	3912.86	0.03777		3956.25	0.37334		3956.25	0.16602
	3910.93	0.03828		3955.29	0.37318		3955.29	0.1662
	3909	0.03887		3954.32	0.37301		3954.32	0.16631
	3907.07	0.03982		3953.36	0.37283		3953.36	0.16629
	3905.15	0.04058		3952.39	0.37263		3952.39	0.16619
	3903.22	0.03997		3951.43	0.37243		3951.43	0.16607
	3901.29	0.03864		3950.46	0.37222		3950.46	0.16594
	3899.36	0.03763		3949.5	0.37199		3949.5	0.16578
	3897.43	0.0372		3948.54	0.37176		3948.54	0.16557
	3895.5	0.03797		3947.57	0.37152		3947.57	0.16532
	3893.57	0.03939		3946.61	0.37128		3946.61	0.16517
	3891.65	0.03955		3945.64	0.37103		3945.64	0.16519
	3889.72	0.03859		3944.68	0.37079		3944.68	0.16525
	3887.79	0.03899		3943.71	0.37057		3943.71	0.16527
	3885.86	0.03969		3942.75	0.37035		3942.75	0.16529
	3883.93	0.03915		3941.79	0.37014		3941.79	0.16528
	3882	0.03902		3940.82	0.36995		3940.82	0.16513
	3880.08	0.03881		3939.86	0.36977		3939.86	0.1648
	3878.15	0.03824		3938.89	0.3696		3938.89	0.16451
	3876.22	0.03912		3937.93	0.36945		3937.93	0.1645
	3874.29	0.04029		3936.96	0.3693		3936.96	0.16461
	3872.36	0.04061		3936	0.36915		3936	0.16462
	3870.43	0.04024		3935.04	0.36902		3935.04	0.16452
	3868.5	0.0391		3934.07	0.36889		3934.07	0.16446
	3866.58	0.03907		3933.11	0.36876		3933.11	0.1645
	3864.65	0.03979		3932.14	0.36863		3932.14	0.16446
	3862.72	0.0392		3931.18	0.36849		3931.18	0.16431
	3860.79	0.03863		3930.22	0.36834		3930.22	0.1643
	3858.86	0.03956		3929.25	0.36817		3929.25	0.16447
	3856.93	0.04159		3928.29	0.36798		3928.29	0.16468
	3855.01	0.04356		3927.32	0.36777		3927.32	0.16485
	3853.08	0.04165		3926.36	0.36752		3926.36	0.16482
	3851.15	0.03744		3925.39	0.36726		3925.39	0.16456
	3849.22	0.03727		3924.43	0.36697		3924.43	0.16424
	3847.29	0.03904		3923.47	0.36667		3923.47	0.16397
	3845.36	0.04074		3922.5	0.36636		3922.5	0.16372
	3843.43	0.0417		3921.54	0.36604		3921.54	0.16335
	3841.51	0.04206		3920.57	0.36575		3920.57	0.16286
	3839.58	0.04211		3919.61	0.36547		3919.61	0.16237
	3837.65	0.04103		3918.64	0.36523		3918.64	0.16214
	3835.72	0.03971		3917.68	0.36502		3917.68	0.16237
	3833.79	0.03975		3916.72	0.36486		3916.72	0.16283
	3831.86	0.04019		3915.75	0.36475		3915.75	0.16324
	3829.94	0.04047		3914.79	0.3647		3914.79	0.16353
	3828.01	0.04103		3913.82	0.3647		3913.82	0.16364
	3826.08	0.04157		3912.86	0.36474		3912.86	0.16377
	3824.15	0.04242		3911.89	0.36481		3911.89	0.16403
	3822.22	0.04351		3910.93	0.36489		3910.93	0.16427
	3820.29	0.04251		3909.97	0.36496		3909.97	0.16444
	3818.36	0.04122		3909	0.36499		3909	0.16447
	3816.44	0.04135		3908.04	0.36499		3908.04	0.16422
	3814.51	0.04067		3907.07	0.36491		3907.07	0.16369
	3812.58	0.04062		3906.11	0.36476		3906.11	0.16312
	3810.65	0.04213		3905.15	0.36455		3905.15	0.16307
	3808.72	0.04378		3904.18	0.36426		3904.18	0.16352
	3806.79	0.04391		3903.22	0.3639		3903.22	0.16385
	3804.86	0.04339		3902.25	0.36349		3902.25	0.16391
	3802.94	0.04412		3901.29	0.36305		3901.29	0.16369
	3801.01	0.04375		3900.32	0.3626		3900.32	0.1631
	3799.08	0.04236		3899.36	0.36215		3899.36	0.16275
	3797.15	0.0425		3898.4	0.36171		3898.4	0.16283
	3795.22	0.04272		3897.43	0.36132		3897.43	0.16286
	3793.29	0.04288		3896.47	0.36097		3896.47	0.16258
	3791.37	0.0436		3895.5	0.36067		3895.5	0.16198
	3789.44	0.04432		3894.54	0.36044		3894.54	0.16141
	3787.51	0.04486		3893.57	0.36024		3893.57	0.16138
	3785.58	0.04517		3892.61	0.3601		3892.61	0.16153
	3783.65	0.04514		3891.65	0.35999		3891.65	0.16152
	3781.72	0.04555		3890.68	0.3599		3890.68	0.16142
	3779.79	0.04595		3889.72	0.3598		3889.72	0.16134
	3777.87	0.0454		3888.75	0.3597		3888.75	0.16126
	3775.94	0.04525		3887.79	0.35957		3887.79	0.16143
	3774.01	0.0462		3886.82	0.35941		3886.82	0.16186
	3772.08	0.04747		3885.86	0.35923		3885.86	0.16199
	3770.15	0.0479		3884.9	0.35903		3884.9	0.16158
	3768.22	0.04735		3883.93	0.35883		3883.93	0.16142
	3766.3	0.04713		3882.97	0.35863		3882.97	0.16203
	3764.37	0.04733		3882	0.35846		3882	0.16248
	3762.44	0.04807		3881.04	0.35829		3881.04	0.16232
	3760.51	0.04923		3880.08	0.35814		3880.08	0.1617
	3758.58	0.04937		3879.11	0.358		3879.11	0.16113
	3756.65	0.04909		3878.15	0.35786		3878.15	0.16119
	3754.72	0.05033		3877.18	0.35772		3877.18	0.16163
	3752.8	0.05241		3876.22	0.35757		3876.22	0.16215
	3750.87	0.05248		3875.25	0.35739		3875.25	0.16251
	3748.94	0.05046		3874.29	0.3572		3874.29	0.16242
	3747.01	0.05083		3873.33	0.35699		3873.33	0.16194
	3745.08	0.05208		3872.36	0.35675		3872.36	0.16133
	3743.15	0.05106		3871.4	0.35649		3871.4	0.16101
	3741.23	0.05086		3870.43	0.35622		3870.43	0.16115
	3739.3	0.05301		3869.47	0.35594		3869.47	0.16083
	3737.37	0.05542		3868.5	0.35566		3868.5	0.15962
	3735.44	0.05586		3867.54	0.3554		3867.54	0.15902
	3733.51	0.05417		3866.58	0.35518		3866.58	0.15985
	3731.58	0.05335		3865.61	0.35501		3865.61	0.16135
	3729.65	0.05441		3864.65	0.35489		3864.65	0.16269
	3727.73	0.05634		3863.68	0.35484		3863.68	0.16308
	3725.8	0.05769		3862.72	0.35484		3862.72	0.16275
	3723.87	0.05802		3861.75	0.35488		3861.75	0.16225
	3721.94	0.05826		3860.79	0.35492		3860.79	0.16177
	3720.01	0.05872		3859.83	0.35495		3859.83	0.16143
	3718.08	0.05957		3858.86	0.35494		3858.86	0.16126
	3716.16	0.06113		3857.9	0.35488		3857.9	0.16094
	3714.23	0.06338		3856.93	0.35473		3856.93	0.16051
	3712.3	0.06512		3855.97	0.35451		3855.97	0.16026
	3710.37	0.06454		3855.01	0.35421		3855.01	0.16046
	3708.44	0.06387		3854.04	0.35385		3854.04	0.16091
	3706.51	0.06521		3853.08	0.35344		3853.08	0.16066
	3704.58	0.06764		3852.11	0.353		3852.11	0.16006
	3702.66	0.06978		3851.15	0.35253		3851.15	0.16004
	3700.73	0.07076		3850.18	0.35206		3850.18	0.16059
	3698.8	0.0718		3849.22	0.35163		3849.22	0.16116
	3696.87	0.07376		3848.26	0.35122		3848.26	0.1613
	3694.94	0.07625		3847.29	0.35085		3847.29	0.16105
	3693.01	0.07908		3846.33	0.35052		3846.33	0.16056
	3691.09	0.08201		3845.36	0.35025		3845.36	0.16
	3689.16	0.08355		3844.4	0.35001		3844.4	0.15946
	3687.23	0.08426		3843.43	0.34979		3843.43	0.15883
	3685.3	0.08673		3842.47	0.34958		3842.47	0.15813
	3683.37	0.09055		3841.51	0.34935		3841.51	0.15744
	3681.44	0.09481		3840.54	0.34909		3840.54	0.15703
	3679.51	0.09919		3839.58	0.34879		3839.58	0.15737
	3677.59	0.10394		3838.61	0.34844		3838.61	0.15866
	3675.66	0.10839		3837.65	0.34804		3837.65	0.1597
	3673.73	0.11194		3836.68	0.34762		3836.68	0.15934
	3671.8	0.11675		3835.72	0.3472		3835.72	0.15826
	3669.87	0.12316		3834.76	0.3468		3834.76	0.15783
	3667.94	0.12943		3833.79	0.34644		3833.79	0.15823
	3666.02	0.13598		3832.83	0.34615		3832.83	0.15852
	3664.09	0.14394		3831.86	0.34593		3831.86	0.15825
	3662.16	0.15273		3830.9	0.3458		3830.9	0.1575
	3660.23	0.16202		3829.94	0.34574		3829.94	0.15715
	3658.3	0.17207		3828.97	0.34575		3828.97	0.15773
	3656.37	0.18351		3828.01	0.3458		3828.01	0.15842
	3654.44	0.19527		3827.04	0.34589		3827.04	0.15855
	3652.52	0.20637		3826.08	0.34597		3826.08	0.15842
	3650.59	0.21908		3825.11	0.34603		3825.11	0.15846
	3648.66	0.23431		3824.15	0.34603		3824.15	0.15857
	3646.73	0.24799		3823.19	0.34596		3823.19	0.15866
	3644.8	0.25919		3822.22	0.34579		3822.22	0.15855
	3642.87	0.27004		3821.26	0.34553		3821.26	0.1581
	3640.95	0.28098		3820.29	0.34518		3820.29	0.15811
	3639.02	0.29136		3819.33	0.34476		3819.33	0.15851
	3637.09	0.30106		3818.36	0.3443		3818.36	0.15848
	3635.16	0.31045		3817.4	0.34382		3817.4	0.1579
	3633.23	0.31978		3816.44	0.34335		3816.44	0.15724
	3631.3	0.32882		3815.47	0.34294		3815.47	0.157
	3629.37	0.33741		3814.51	0.34258		3814.51	0.15732
	3627.45	0.34338		3813.54	0.3423		3813.54	0.15763
	3625.52	0.34732		3812.58	0.34211		3812.58	0.15771
	3623.59	0.35232		3811.61	0.342		3811.61	0.15757
	3621.66	0.35813		3810.65	0.34196		3810.65	0.15735
	3619.73	0.36417		3809.69	0.34197		3809.69	0.1572
	3617.8	0.36953		3808.72	0.34201		3808.72	0.15705
	3615.88	0.37459		3807.76	0.34203		3807.76	0.15695
	3613.95	0.38039		3806.79	0.34202		3806.79	0.15723
	3612.02	0.38632		3805.83	0.34195		3805.83	0.15807
	3610.09	0.39208		3804.86	0.34178		3804.86	0.15846
	3608.16	0.39752		3803.9	0.34152		3803.9	0.15798
	3606.23	0.40211		3802.94	0.34117		3802.94	0.15731
	3604.3	0.40656		3801.97	0.34071		3801.97	0.15699
	3602.38	0.41183		3801.01	0.34018		3801.01	0.15725
	3600.45	0.4172		3800.04	0.3396		3800.04	0.15744
	3598.52	0.42224		3799.08	0.33897		3799.08	0.15695
	3596.59	0.42765		3798.12	0.33836		3798.12	0.15634
	3594.66	0.43258		3797.15	0.33776		3797.15	0.1559
	3592.73	0.4365		3796.19	0.33721		3796.19	0.15547
	3590.81	0.44079		3795.22	0.33673		3795.22	0.15488
	3588.88	0.44583		3794.26	0.33633		3794.26	0.15419
	3586.95	0.44913		3793.29	0.33601		3793.29	0.15389
	3585.02	0.45076		3792.33	0.33578		3792.33	0.15438
	3583.09	0.45415		3791.37	0.33563		3791.37	0.15516
	3581.16	0.45897		3790.4	0.33555		3790.4	0.15525
	3579.23	0.46388		3789.44	0.33552		3789.44	0.15475
	3577.31	0.46815		3788.47	0.33552		3788.47	0.15431
	3575.38	0.47186		3787.51	0.33554		3787.51	0.15441
	3573.45	0.47523		3786.54	0.33555		3786.54	0.15514
	3571.52	0.47863		3785.58	0.33555		3785.58	0.15573
	3569.59	0.48285		3784.62	0.33551		3784.62	0.15541
	3567.66	0.48743		3783.65	0.33544		3783.65	0.15507
	3565.74	0.4902		3782.69	0.33532		3782.69	0.15534
	3563.81	0.49135		3781.72	0.33518		3781.72	0.15591
	3561.88	0.4934		3780.76	0.33502		3780.76	0.15623
	3559.95	0.49646		3779.79	0.33484		3779.79	0.15616
	3558.02	0.49988		3778.83	0.33465		3778.83	0.15613
	3556.09	0.50345		3777.87	0.33445		3777.87	0.1562
	3554.16	0.50669		3776.9	0.33424		3776.9	0.15619
	3552.24	0.50922		3775.94	0.33403		3775.94	0.156
	3550.31	0.51142		3774.97	0.33381		3774.97	0.1556
	3548.38	0.5139		3774.01	0.33358		3774.01	0.15518
	3546.45	0.51559		3773.05	0.33336		3773.05	0.15518
	3544.52	0.51653		3772.08	0.33313		3772.08	0.15542
	3542.59	0.51882		3771.12	0.33289		3771.12	0.15557
	3540.67	0.52258		3770.15	0.33266		3770.15	0.15579
	3538.74	0.52629		3769.19	0.33243		3769.19	0.15607
	3536.81	0.52893		3768.22	0.3322		3768.22	0.15593
	3534.88	0.5315		3767.26	0.33199		3767.26	0.1552
	3532.95	0.53474		3766.3	0.33179		3766.3	0.15455
	3531.02	0.53799		3765.33	0.33161		3765.33	0.15485
	3529.09	0.54055		3764.37	0.33147		3764.37	0.15569
	3527.17	0.54203		3763.4	0.33138		3763.4	0.15654
	3525.24	0.54291		3762.44	0.33134		3762.44	0.1573
	3523.31	0.54424		3761.47	0.33135		3761.47	0.15774
	3521.38	0.54701		3760.51	0.3314		3760.51	0.15761
	3519.45	0.55039		3759.55	0.33148		3759.55	0.15683
	3517.52	0.55294		3758.58	0.33158		3758.58	0.15632
	3515.59	0.55441		3757.62	0.33167		3757.62	0.15714
	3513.67	0.55589		3756.65	0.33174		3756.65	0.15808
	3511.74	0.5586		3755.69	0.33179		3755.69	0.15866
	3509.81	0.56165		3754.72	0.33179		3754.72	0.15921
	3507.88	0.56372		3753.76	0.33173		3753.76	0.15947
	3505.95	0.56478		3752.8	0.33162		3752.8	0.15908
	3504.02	0.56514		3751.83	0.33143		3751.83	0.15841
	3502.1	0.5654		3750.87	0.3312		3750.87	0.15794
	3500.17	0.56662		3749.9	0.33089		3749.9	0.15775
	3498.24	0.56835		3748.94	0.33053		3748.94	0.15789
	3496.31	0.5698		3747.98	0.33014		3747.98	0.15818
	3494.38	0.57164		3747.01	0.32972		3747.01	0.15826
	3492.45	0.57406		3746.05	0.32929		3746.05	0.15832
	3490.52	0.57624		3745.08	0.32886		3745.08	0.15881
	3488.6	0.57736		3744.12	0.32845		3744.12	0.15944
	3486.67	0.57815		3743.15	0.32806		3743.15	0.15946
	3484.74	0.58009		3742.19	0.32771		3742.19	0.15887
	3482.81	0.58193		3741.23	0.32738		3741.23	0.15816
	3480.88	0.58217		3740.26	0.32707		3740.26	0.15759
	3478.95	0.58243		3739.3	0.32677		3739.3	0.15721
	3477.03	0.58447		3738.33	0.32648		3738.33	0.15714
	3475.1	0.58699		3737.37	0.32619		3737.37	0.15756
	3473.17	0.5882		3736.4	0.32589		3736.4	0.15839
	3471.24	0.58754		3735.44	0.32558		3735.44	0.1591
	3469.31	0.58599		3734.48	0.32527		3734.48	0.15963
	3467.38	0.58591		3733.51	0.32494		3733.51	0.15985
	3465.45	0.58803		3732.55	0.32462		3732.55	0.15959
	3463.53	0.59075		3731.58	0.3243		3731.58	0.1592
	3461.6	0.59206		3730.62	0.324		3730.62	0.15913
	3459.67	0.59256		3729.65	0.32373		3729.65	0.15984
	3457.74	0.59407		3728.69	0.32348		3728.69	0.16068
	3455.81	0.59588		3727.73	0.32327		3727.73	0.16008
	3453.88	0.59692		3726.76	0.32312		3726.76	0.15882
	3451.96	0.59751		3725.8	0.32302		3725.8	0.15814
	3450.03	0.59802		3724.83	0.323		3724.83	0.15815
	3448.1	0.59817		3723.87	0.32305		3723.87	0.15822
	3446.17	0.59811		3722.91	0.32315		3722.91	0.15849
	3444.24	0.59839		3721.94	0.32331		3721.94	0.15912
	3442.31	0.59846		3720.98	0.3235		3720.98	0.15992
	3440.38	0.59742		3720.01	0.32371		3720.01	0.16073
	3438.46	0.59513		3719.05	0.32392		3719.05	0.16108
	3436.53	0.59291		3718.08	0.32411		3718.08	0.16093
	3434.6	0.59235		3717.12	0.32427		3717.12	0.16067
	3432.67	0.59304		3716.16	0.32439		3716.16	0.16049
	3430.74	0.59339		3715.19	0.32445		3715.19	0.16042
	3428.81	0.59344		3714.23	0.32446		3714.23	0.16042
	3426.89	0.59419		3713.26	0.3244		3713.26	0.16043
	3424.96	0.59514		3712.3	0.32429		3712.3	0.16055
	3423.03	0.59522		3711.33	0.32413		3711.33	0.1609
	3421.1	0.59424		3710.37	0.32393		3710.37	0.16129
	3419.17	0.59328		3709.41	0.32371		3709.41	0.16151
	3417.24	0.59264		3708.44	0.32349		3708.44	0.16164
	3415.31	0.59115		3707.48	0.32329		3707.48	0.16189
	3413.39	0.58886		3706.51	0.32314		3706.51	0.16206
	3411.46	0.58693		3705.55	0.32306		3705.55	0.16191
	3409.53	0.58589		3704.58	0.32304		3704.58	0.16196
	3407.6	0.58547		3703.62	0.32311		3703.62	0.16235
	3405.67	0.58486		3702.66	0.32326		3702.66	0.16282
	3403.74	0.58294		3701.69	0.3235		3701.69	0.16349
	3401.82	0.58006		3700.73	0.32381		3700.73	0.16419
	3399.89	0.57804		3699.76	0.32418		3699.76	0.16464
	3397.96	0.57742		3698.8	0.32458		3698.8	0.1649
	3396.03	0.57686		3697.84	0.325		3697.84	0.16537
	3394.1	0.57517		3696.87	0.3254		3696.87	0.16633
	3392.17	0.57298		3695.91	0.32577		3695.91	0.16718
	3390.24	0.57187		3694.94	0.3261		3694.94	0.16749
	3388.32	0.57189		3693.98	0.32639		3693.98	0.16766
	3386.39	0.57163		3693.01	0.32663		3693.01	0.16786
	3384.46	0.57028		3692.05	0.32684		3692.05	0.16791
	3382.53	0.5681		3691.09	0.32703		3691.09	0.16766
	3380.6	0.5656		3690.12	0.32723		3690.12	0.16724
	3378.67	0.56335		3689.16	0.32746		3689.16	0.16783
	3376.75	0.56148		3688.19	0.32775		3688.19	0.16952
	3374.82	0.55962		3687.23	0.32811		3687.23	0.17126
	3372.89	0.55709		3686.26	0.32858		3686.26	0.17252
	3370.96	0.55372		3685.3	0.32915		3685.3	0.17291
	3369.03	0.55052		3684.34	0.32983		3684.34	0.17315
	3367.1	0.54847		3683.37	0.33063		3683.37	0.17401
	3365.17	0.54739		3682.41	0.33151		3682.41	0.17527
	3363.25	0.54619		3681.44	0.33247		3681.44	0.17651
	3361.32	0.54416		3680.48	0.33347		3680.48	0.17748
	3359.39	0.54202		3679.51	0.3345		3679.51	0.17818
	3357.46	0.54031		3678.55	0.33552		3678.55	0.17878
	3355.53	0.53837		3677.59	0.33649		3677.59	0.17947
	3353.6	0.53557		3676.62	0.3374		3676.62	0.18048
	3351.68	0.53236		3675.66	0.33824		3675.66	0.18186
	3349.75	0.52983		3674.69	0.339		3674.69	0.18322
	3347.82	0.52821		3673.73	0.33968		3673.73	0.18455
	3345.89	0.52643		3672.77	0.34031		3672.77	0.18587
	3343.96	0.5239		3671.8	0.34091		3671.8	0.1866
	3342.03	0.52124		3670.84	0.34151		3670.84	0.18692
	3340.1	0.51873		3669.87	0.34218		3669.87	0.1877
	3338.18	0.5164		3668.91	0.34295		3668.91	0.18905
	3336.25	0.51451		3667.94	0.34385		3667.94	0.19035
	3334.32	0.51295		3666.98	0.34493		3666.98	0.19133
	3332.39	0.51123		3666.02	0.3462		3666.02	0.19203
	3330.46	0.50918		3665.05	0.34768		3665.05	0.19281
	3328.53	0.50676		3664.09	0.34939		3664.09	0.19427
	3326.61	0.50411		3663.12	0.35132		3663.12	0.19636
	3324.68	0.50179		3662.16	0.35345		3662.16	0.19874
	3322.75	0.50007		3661.19	0.35578		3661.19	0.20183
	3320.82	0.49848		3660.23	0.35825		3660.23	0.20595
	3318.89	0.49664		3659.27	0.36084		3659.27	0.20956
	3316.96	0.49469		3658.3	0.36352		3658.3	0.21183
	3315.03	0.49277		3657.34	0.36624		3657.34	0.21366
	3313.11	0.4908		3656.37	0.36895		3656.37	0.2159
	3311.18	0.48867		3655.41	0.37161		3655.41	0.21897
	3309.25	0.48639		3654.44	0.37419		3654.44	0.22233
	3307.32	0.48419		3653.48	0.37668		3653.48	0.22521
	3305.39	0.48246		3652.52	0.37909		3652.52	0.22766
	3303.46	0.48129		3651.55	0.38141		3651.55	0.23003
	3301.54	0.48035		3650.59	0.38367		3650.59	0.23251
	3299.61	0.47917		3649.62	0.38589		3649.62	0.23505
	3297.68	0.47752		3648.66	0.38813		3648.66	0.23756
	3295.75	0.47579		3647.69	0.39041		3647.69	0.2402
	3293.82	0.47437		3646.73	0.39275		3646.73	0.24305
	3291.89	0.47325		3645.77	0.39521		3645.77	0.24586
	3289.96	0.47236		3644.8	0.39779		3644.8	0.24832
	3288.04	0.47159		3643.84	0.40051		3643.84	0.25045
	3286.11	0.47072		3642.87	0.40341		3642.87	0.2532
	3284.18	0.46971		3641.91	0.40649		3641.91	0.25713
	3282.25	0.46862		3640.95	0.40975		3640.95	0.26141
	3280.32	0.46754		3639.98	0.41317		3639.98	0.26512
	3278.39	0.46661		3639.02	0.41674		3639.02	0.2681
	3276.47	0.46568		3638.05	0.4204		3638.05	0.2708
	3274.54	0.46464		3637.09	0.42412		3637.09	0.27362
	3272.61	0.46352		3636.12	0.42784		3636.12	0.27684
	3270.68	0.46256		3635.16	0.43152		3635.16	0.28047
	3268.75	0.46201		3634.2	0.43511		3634.2	0.28403
	3266.82	0.46168		3633.23	0.43858		3633.23	0.28738
	3264.89	0.46124		3632.27	0.44193		3632.27	0.29076
	3262.97	0.46065		3631.3	0.44512		3631.3	0.294
	3261.04	0.45996		3630.34	0.44816		3630.34	0.29669
	3259.11	0.45923		3629.37	0.45106		3629.37	0.29884
	3257.18	0.45848		3628.41	0.45383		3628.41	0.30081
	3255.25	0.45788		3627.45	0.45647		3627.45	0.30287
	3253.32	0.45752		3626.48	0.45901		3626.48	0.30505
	3251.4	0.45719		3625.52	0.46146		3625.52	0.30719
	3249.47	0.4566		3624.55	0.46386		3624.55	0.30897
	3247.54	0.45589		3623.59	0.4662		3623.59	0.31043
	3245.61	0.45542		3622.62	0.46853		3622.62	0.31192
	3243.68	0.45515		3621.66	0.47084		3621.66	0.31346
	3241.75	0.45487		3620.7	0.47316		3620.7	0.31495
	3239.82	0.45457		3619.73	0.47548		3619.73	0.31646
	3237.9	0.45417		3618.77	0.47781		3618.77	0.31794
	3235.97	0.4535		3617.8	0.48015		3617.8	0.31919
	3234.04	0.45278		3616.84	0.48246		3616.84	0.32011
	3232.11	0.45237		3615.88	0.48475		3615.88	0.32101
	3230.18	0.45222		3614.91	0.48702		3614.91	0.32244
	3228.25	0.45199		3613.95	0.48924		3613.95	0.32473
	3226.32	0.45152		3612.98	0.49144		3612.98	0.32699
	3224.4	0.45095		3612.02	0.49359		3612.02	0.32837
	3222.47	0.45037		3611.05	0.49573		3611.05	0.32933
	3220.54	0.4497		3610.09	0.49787		3610.09	0.33024
	3218.61	0.44896		3609.13	0.50001		3609.13	0.33128
	3216.68	0.44833		3608.16	0.50215		3608.16	0.33248
	3214.75	0.44768		3607.2	0.50431		3607.2	0.33384
	3212.83	0.44691		3606.23	0.50651		3606.23	0.33534
	3210.9	0.44608		3605.27	0.50873		3605.27	0.33697
	3208.97	0.44516		3604.3	0.51099		3604.3	0.33861
	3207.04	0.44418		3603.34	0.51328		3603.34	0.33999
	3205.11	0.44333		3602.38	0.51562		3602.38	0.34117
	3203.18	0.44256		3601.41	0.51798		3601.41	0.34241
	3201.25	0.44173		3600.45	0.52038		3600.45	0.34396
	3199.33	0.44082		3599.48	0.52281		3599.48	0.34576
	3197.4	0.43979		3598.52	0.52525		3598.52	0.34753
	3195.47	0.43868		3597.55	0.52768		3597.55	0.34908
	3193.54	0.43757		3596.59	0.5301		3596.59	0.35034
	3191.61	0.43646		3595.63	0.53247		3595.63	0.35131
	3189.68	0.43532		3594.66	0.53481		3594.66	0.35228
	3187.76	0.43421		3593.7	0.53707		3593.7	0.35351
	3185.83	0.43308		3592.73	0.53927		3592.73	0.35478
	3183.9	0.43188		3591.77	0.54142		3591.77	0.35587
	3181.97	0.43065		3590.81	0.54349		3590.81	0.35678
	3180.04	0.42941		3589.84	0.5455		3589.84	0.3575
	3178.11	0.42807		3588.88	0.54746		3588.88	0.35819
	3176.18	0.42665		3587.91	0.54939		3587.91	0.35897
	3174.26	0.42527		3586.95	0.5513		3586.95	0.35987
	3172.33	0.42393		3585.98	0.55321		3585.98	0.36083
	3170.4	0.42255		3585.02	0.55513		3585.02	0.36177
	3168.47	0.42113		3584.06	0.55708		3584.06	0.36253
	3166.54	0.41964		3583.09	0.55908		3583.09	0.36309
	3164.61	0.41806		3582.13	0.56115		3582.13	0.36359
	3162.69	0.4164		3581.16	0.56328		3581.16	0.36444
	3160.76	0.41472		3580.2	0.56549		3580.2	0.36582
	3158.83	0.41301		3579.23	0.56778		3579.23	0.36741
	3156.9	0.41114		3578.27	0.57013		3578.27	0.36881
	3154.97	0.40905		3577.31	0.57254		3577.31	0.36992
	3153.04	0.40696		3576.34	0.57499		3576.34	0.37081
	3151.11	0.40526		3575.38	0.57745		3575.38	0.3716
	3149.19	0.4039		3574.41	0.5799		3574.41	0.37253
	3147.26	0.40251		3573.45	0.5823		3573.45	0.37382
	3145.33	0.40091		3572.48	0.58464		3572.48	0.37531
	3143.4	0.3991		3571.52	0.5869		3571.52	0.37663
	3141.47	0.39702		3570.56	0.58907		3570.56	0.37755
	3139.54	0.39487		3569.59	0.59113		3569.59	0.37813
	3137.62	0.39313		3568.63	0.59311		3568.63	0.37862
	3135.69	0.39181		3567.66	0.595		3567.66	0.37915
	3133.76	0.39036		3566.7	0.59681		3566.7	0.37975
	3131.83	0.38847		3565.74	0.59857		3565.74	0.38049
	3129.9	0.38641		3564.77	0.60029		3564.77	0.38135
	3127.97	0.38452		3563.81	0.60199		3563.81	0.38214
	3126.04	0.38266		3562.84	0.60369		3562.84	0.38274
	3124.12	0.38051		3561.88	0.60541		3561.88	0.38326
	3122.19	0.37791		3560.91	0.60717		3560.91	0.38383
	3120.26	0.37513		3559.95	0.60897		3559.95	0.3845
	3118.33	0.37244		3558.99	0.61083		3558.99	0.38524
	3116.4	0.36988		3558.02	0.61274		3558.02	0.38598
	3114.47	0.36736		3557.06	0.6147		3557.06	0.38666
	3112.55	0.36475		3556.09	0.61669		3556.09	0.38724
	3110.62	0.36179		3555.13	0.61869		3555.13	0.38777
	3108.69	0.35855		3554.16	0.6207		3554.16	0.38834
	3106.76	0.35527		3553.2	0.62267		3553.2	0.38918
	3104.83	0.3519		3552.24	0.6246		3552.24	0.3903
	3102.9	0.34818		3551.27	0.62649		3551.27	0.39141
	3100.97	0.3441		3550.31	0.62831		3550.31	0.39227
	3099.05	0.34002		3549.34	0.63008		3549.34	0.39292
	3097.12	0.33612		3548.38	0.63181		3548.38	0.39349
	3095.19	0.33207		3547.41	0.63349		3547.41	0.39403
	3093.26	0.32769		3546.45	0.63514		3546.45	0.39454
	3091.33	0.32319		3545.49	0.63679		3545.49	0.39507
	3089.4	0.31878		3544.52	0.63844		3544.52	0.39563
	3087.48	0.31447		3543.56	0.6401		3543.56	0.39616
	3085.55	0.31013		3542.59	0.6418		3542.59	0.39669
	3083.62	0.30581		3541.63	0.64354		3541.63	0.39729
	3081.69	0.30154		3540.67	0.64532		3540.67	0.39798
	3079.76	0.29728		3539.7	0.64717		3539.7	0.3987
	3077.83	0.29315		3538.74	0.64908		3538.74	0.39947
	3075.9	0.28928		3537.77	0.65102		3537.77	0.40031
	3073.98	0.28556		3536.81	0.65301		3536.81	0.40122
	3072.05	0.2818		3535.84	0.65501		3535.84	0.40206
	3070.12	0.278		3534.88	0.65701		3534.88	0.40272
	3068.19	0.27424		3533.92	0.659		3533.92	0.40331
	3066.26	0.27061		3532.95	0.66094		3532.95	0.404
	3064.33	0.26716		3531.99	0.66284		3531.99	0.40484
	3062.41	0.2639		3531.02	0.66468		3531.02	0.40571
	3060.48	0.26078		3530.06	0.66644		3530.06	0.4065
	3058.55	0.25769		3529.09	0.66814		3529.09	0.40718
	3056.62	0.25458		3528.13	0.66978		3528.13	0.40776
	3054.69	0.25159		3527.17	0.67136		3527.17	0.40824
	3052.76	0.2488		3526.2	0.6729		3526.2	0.40867
	3050.83	0.24617		3525.24	0.6744		3525.24	0.40909
	3048.91	0.24362		3524.27	0.67588		3524.27	0.40953
	3046.98	0.24114		3523.31	0.67736		3523.31	0.41006
	3045.05	0.23874		3522.34	0.67884		3522.34	0.4107
	3043.12	0.2365		3521.38	0.68034		3521.38	0.41138
	3041.19	0.23444		3520.42	0.68187		3520.42	0.41197
	3039.26	0.23258		3519.45	0.68343		3519.45	0.4124
	3037.34	0.23077		3518.49	0.68504		3518.49	0.41278
	3035.41	0.22895		3517.52	0.68668		3517.52	0.41325
	3033.48	0.2272		3516.56	0.68834		3516.56	0.41387
	3031.55	0.22554		3515.59	0.69004		3515.59	0.41457
	3029.62	0.22395		3514.63	0.69173		3514.63	0.41528
	3027.69	0.22241		3513.67	0.69342		3513.67	0.41596
	3025.76	0.22087		3512.7	0.69508		3512.7	0.41664
	3023.84	0.21927		3511.74	0.69671		3511.74	0.41726
	3021.91	0.21766		3510.77	0.69831		3510.77	0.41782
	3019.98	0.21602		3509.81	0.69985		3509.81	0.41835
	3018.05	0.2143		3508.85	0.70133		3508.85	0.41892
	3016.12	0.21248		3507.88	0.70276		3507.88	0.4195
	3014.19	0.21057		3506.92	0.70413		3506.92	0.42
	3012.27	0.20858		3505.95	0.70546		3505.95	0.42038
	3010.34	0.20653		3504.99	0.70675		3504.99	0.42074
	3008.41	0.20444		3504.02	0.70801		3504.02	0.42114
	3006.48	0.20228		3503.06	0.70926		3503.06	0.42157
	3004.55	0.19997		3502.1	0.71051		3502.1	0.422
	3002.62	0.19753		3501.13	0.71177		3501.13	0.42247
	3000.69	0.19503		3500.17	0.71305		3500.17	0.42293
	2998.77	0.19248		3499.2	0.71438		3499.2	0.42335
	2996.84	0.18992		3498.24	0.71573		3498.24	0.42372
	2994.91	0.18732		3497.27	0.71713		3497.27	0.42406
	2992.98	0.18471		3496.31	0.71856		3496.31	0.42445
	2991.05	0.18213		3495.35	0.72002		3495.35	0.42498
	2989.12	0.17957		3494.38	0.7215		3494.38	0.42563
	2987.2	0.17698		3493.42	0.723		3493.42	0.42627
	2985.27	0.17437		3492.45	0.72452		3492.45	0.42676
	2983.34	0.17178		3491.49	0.72602		3491.49	0.42714
	2981.41	0.16923		3490.52	0.72752		3490.52	0.42754
	2979.48	0.16672		3489.56	0.729		3489.56	0.42802
	2977.55	0.16425		3488.6	0.73046		3488.6	0.42859
	2975.62	0.16182		3487.63	0.73189		3487.63	0.42919
	2973.7	0.15941		3486.67	0.73328		3486.67	0.4297
	2971.77	0.15703		3485.7	0.73464		3485.7	0.43012
	2969.84	0.15468		3484.74	0.73597		3484.74	0.43054
	2967.91	0.15237		3483.78	0.73727		3483.78	0.43097
	2965.98	0.15008		3482.81	0.73854		3482.81	0.43139
	2964.05	0.14783		3481.85	0.73978		3481.85	0.43178
	2962.12	0.14564		3480.88	0.741		3480.88	0.43218
	2960.2	0.1435		3479.92	0.7422		3479.92	0.43254
	2958.27	0.14139		3478.95	0.74337		3478.95	0.43284
	2956.34	0.13931		3477.99	0.74453		3477.99	0.43308
	2954.41	0.13724		3477.03	0.74565		3477.03	0.43331
	2952.48	0.13521		3476.06	0.74675		3476.06	0.43359
	2950.55	0.13324		3475.1	0.74784		3475.1	0.43393
	2948.63	0.13133		3474.13	0.74889		3474.13	0.43429
	2946.7	0.1295		3473.17	0.74993		3473.17	0.43466
	2944.77	0.12774		3472.2	0.75096		3472.2	0.43499
	2942.84	0.12605		3471.24	0.75197		3471.24	0.43525
	2940.91	0.12441		3470.28	0.75297		3470.28	0.43549
	2938.98	0.12283		3469.31	0.75397		3469.31	0.43576
	2937.05	0.12133		3468.35	0.75497		3468.35	0.43607
	2935.13	0.11988		3467.38	0.75597		3467.38	0.43644
	2933.2	0.1185		3466.42	0.757		3466.42	0.43684
	2931.27	0.11718		3465.45	0.75803		3465.45	0.43719
	2929.34	0.1159		3464.49	0.75909		3464.49	0.43745
	2927.41	0.11462		3463.53	0.76017		3463.53	0.43766
	2925.48	0.11331		3462.56	0.76128		3462.56	0.43784
	2923.56	0.11198		3461.6	0.7624		3461.6	0.43808
	2921.63	0.11063		3460.63	0.76354		3460.63	0.43845
	2919.7	0.10925		3459.67	0.7647		3459.67	0.4389
	2917.77	0.10781		3458.71	0.76585		3458.71	0.43932
	2915.84	0.10631		3457.74	0.76701		3457.74	0.43965
	2913.91	0.10477		3456.78	0.76814		3456.78	0.43996
	2911.98	0.10324		3455.81	0.76926		3455.81	0.44028
	2910.06	0.10177		3454.85	0.77033		3454.85	0.44059
	2908.13	0.1004		3453.88	0.77137		3453.88	0.44084
	2906.2	0.09912		3452.92	0.77236		3452.92	0.44105
	2904.27	0.09791		3451.96	0.7733		3451.96	0.44126
	2902.34	0.09673		3450.99	0.77417		3450.99	0.44144
	2900.41	0.09555		3450.03	0.77498		3450.03	0.44158
	2898.49	0.09439		3449.06	0.77572		3449.06	0.44169
	2896.56	0.09325		3448.1	0.77637		3448.1	0.44179
	2894.63	0.0921		3447.13	0.77696		3447.13	0.44188
	2892.7	0.09094		3446.17	0.77747		3446.17	0.44193
	2890.77	0.08981		3445.21	0.77791		3445.21	0.44194
	2888.84	0.08874		3444.24	0.77829		3444.24	0.44192
	2886.91	0.08769		3443.28	0.77861		3443.28	0.44187
	2884.99	0.08668		3442.31	0.77887		3442.31	0.44181
	2883.06	0.0857		3441.35	0.77911		3441.35	0.44173
	2881.13	0.08476		3440.38	0.77932		3440.38	0.44164
	2879.2	0.08387		3439.42	0.77951		3439.42	0.44152
	2877.27	0.08302		3438.46	0.77971		3438.46	0.44138
	2875.34	0.08224		3437.49	0.77991		3437.49	0.44125
	2873.42	0.08147		3436.53	0.78015		3436.53	0.44114
	2871.49	0.08063		3435.56	0.7804		3435.56	0.44104
	2869.56	0.07975		3434.6	0.78069		3434.6	0.44098
	2867.63	0.0789		3433.64	0.78103		3433.64	0.44098
	2865.7	0.0781		3432.67	0.78141		3432.67	0.44104
	2863.77	0.07735		3431.71	0.78183		3431.71	0.44112
	2861.84	0.07668		3430.74	0.78228		3430.74	0.44112
	2859.92	0.07606		3429.78	0.78275		3429.78	0.44103
	2857.99	0.07545		3428.81	0.78323		3428.81	0.44094
	2856.06	0.07483		3427.85	0.78372		3427.85	0.44092
	2854.13	0.0742		3426.89	0.78419		3426.89	0.44092
	2852.2	0.07354		3425.92	0.78463		3425.92	0.44089
	2850.27	0.0728		3424.96	0.78503		3424.96	0.4408
	2848.35	0.07196		3423.99	0.78537		3423.99	0.4407
	2846.42	0.07097		3423.03	0.78567		3423.03	0.44059
	2844.49	0.06994		3422.06	0.7859		3422.06	0.44044
	2842.56	0.06898		3421.1	0.78606		3421.1	0.44022
	2840.63	0.06817		3420.14	0.78615		3420.14	0.43998
	2838.7	0.06742		3419.17	0.78618		3419.17	0.43971
	2836.77	0.06665		3418.21	0.78614		3418.21	0.43944
	2834.85	0.06585		3417.24	0.78605		3417.24	0.4392
	2832.92	0.06508		3416.28	0.78591		3416.28	0.43897
	2830.99	0.06433		3415.31	0.78574		3415.31	0.43871
	2829.06	0.0636		3414.35	0.78552		3414.35	0.43841
	2827.13	0.06291		3413.39	0.78528		3413.39	0.43805
	2825.2	0.06224		3412.42	0.78502		3412.42	0.43764
	2823.28	0.06158		3411.46	0.78474		3411.46	0.43721
	2821.35	0.06091		3410.49	0.78444		3410.49	0.4368
	2819.42	0.06024		3409.53	0.78413		3409.53	0.43642
	2817.49	0.05959		3408.57	0.7838		3408.57	0.43605
	2815.56	0.05897		3407.6	0.78346		3407.6	0.43567
	2813.63	0.05837		3406.64	0.7831		3406.64	0.43534
	2811.7	0.0578		3405.67	0.78273		3405.67	0.43504
	2809.78	0.05724		3404.71	0.78235		3404.71	0.43471
	2807.85	0.05666		3403.74	0.78195		3403.74	0.43428
	2805.92	0.05607		3402.78	0.78154		3402.78	0.43381
	2803.99	0.05548		3401.82	0.78112		3401.82	0.43335
	2802.06	0.05493		3400.85	0.7807		3400.85	0.43289
	2800.13	0.05441		3399.89	0.78028		3399.89	0.43245
	2798.21	0.0539		3398.92	0.77986		3398.92	0.43202
	2796.28	0.05337		3397.96	0.77945		3397.96	0.4316
	2794.35	0.05283		3396.99	0.77906		3396.99	0.43117
	2792.42	0.05232		3396.03	0.77867		3396.03	0.43075
	2790.49	0.05184		3395.07	0.77832		3395.07	0.43033
	2788.56	0.05132		3394.1	0.77798		3394.1	0.4299
	2786.63	0.05072		3393.14	0.77766		3393.14	0.42946
	2784.71	0.05012		3392.17	0.77735		3392.17	0.42901
	2782.78	0.04955		3391.21	0.77706		3391.21	0.42859
	2780.85	0.04899		3390.24	0.77676		3390.24	0.42817
	2778.92	0.0484		3389.28	0.77647		3389.28	0.42775
	2776.99	0.04781		3388.32	0.77616		3388.32	0.42732
	2775.06	0.0472		3387.35	0.77584		3387.35	0.42686
	2773.14	0.04654		3386.39	0.77549		3386.39	0.42637
	2771.21	0.04583		3385.42	0.77509		3385.42	0.42586
	2769.28	0.04514		3384.46	0.77466		3384.46	0.42532
	2767.35	0.04448		3383.49	0.77418		3383.49	0.42477
	2765.42	0.04384		3382.53	0.77365		3382.53	0.42421
	2763.49	0.04318		3381.57	0.77307		3381.57	0.42366
	2761.56	0.04248		3380.6	0.77241		3380.6	0.42308
	2759.64	0.04176		3379.64	0.77171		3379.64	0.42246
	2757.71	0.04103		3378.67	0.77094		3378.67	0.42182
	2755.78	0.04031		3377.71	0.7701		3377.71	0.42119
	2753.85	0.03962		3376.75	0.76923		3376.75	0.42052
	2751.92	0.03897		3375.78	0.76831		3375.78	0.41979
	2749.99	0.03838		3374.82	0.76736		3374.82	0.41904
	2748.07	0.0378		3373.85	0.76639		3373.85	0.41831
	2746.14	0.03722		3372.89	0.76541		3372.89	0.41757
	2744.21	0.03664		3371.92	0.76442		3371.92	0.41683
	2742.28	0.0361		3370.96	0.76343		3370.96	0.4161
	2740.35	0.03561		3370	0.76244		3370	0.41539
	2738.42	0.03516		3369.03	0.76147		3369.03	0.4147
	2736.49	0.03467		3368.07	0.76052		3368.07	0.41401
	2734.57	0.03413		3367.1	0.75958		3367.1	0.41332
	2732.64	0.03355		3366.14	0.75866		3366.14	0.41263
	2730.71	0.03294		3365.17	0.75775		3365.17	0.41194
	2728.78	0.03231		3364.21	0.75687		3364.21	0.41124
	2726.85	0.03165		3363.25	0.75599		3363.25	0.41052
	2724.92	0.03096		3362.28	0.75512		3362.28	0.40978
	2723	0.03026		3361.32	0.75425		3361.32	0.40901
	2721.07	0.0296		3360.35	0.75338		3360.35	0.40825
	2719.14	0.02899		3359.39	0.7525		3359.39	0.4075
	2717.21	0.02844		3358.42	0.7516		3358.42	0.40679
	2715.28	0.02793		3357.46	0.75069		3357.46	0.40609
	2713.35	0.02743		3356.5	0.74976		3356.5	0.40538
	2711.42	0.02694		3355.53	0.7488		3355.53	0.40464
	2709.5	0.02646		3354.57	0.74783		3354.57	0.40389
	2707.57	0.02598		3353.6	0.74684		3353.6	0.40313
	2705.64	0.02552		3352.64	0.74583		3352.64	0.40237
	2703.71	0.02508		3351.68	0.7448		3351.68	0.40158
	2701.78	0.02466		3350.71	0.74375		3350.71	0.40079
	2699.85	0.02425		3349.75	0.74269		3349.75	0.4
	2697.93	0.02385		3348.78	0.74162		3348.78	0.39921
	2696	0.02345		3347.82	0.74053		3347.82	0.39844
	2694.07	0.02306		3346.85	0.73944		3346.85	0.39767
	2692.14	0.02268		3345.89	0.73835		3345.89	0.39688
	2690.21	0.02231		3344.93	0.73726		3344.93	0.39608
	2688.28	0.02194		3343.96	0.73617		3343.96	0.39528
	2686.35	0.02158		3343	0.73509		3343	0.3945
	2684.43	0.02123		3342.03	0.73402		3342.03	0.39375
	2682.5	0.02091		3341.07	0.73296		3341.07	0.39303
	2680.57	0.0206		3340.1	0.73191		3340.1	0.39233
	2678.64	0.02028		3339.14	0.73087		3339.14	0.39162
	2676.71	0.01993		3338.18	0.72984		3338.18	0.39089
	2674.78	0.01957		3337.21	0.7288		3337.21	0.39014
	2672.85	0.01924		3336.25	0.72779		3336.25	0.38937
	2670.93	0.01892		3335.28	0.72677		3335.28	0.38859
	2669	0.01861		3334.32	0.72575		3334.32	0.38779
	2667.07	0.01829		3333.35	0.72473		3333.35	0.387
	2665.14	0.01798		3332.39	0.72371		3332.39	0.38624
	2663.21	0.01766		3331.43	0.72269		3331.43	0.38549
	2661.28	0.01734		3330.46	0.72166		3330.46	0.38476
	2659.36	0.01704		3329.5	0.72062		3329.5	0.38404
	2657.43	0.01676		3328.53	0.71957		3328.53	0.38331
	2655.5	0.01648		3327.57	0.71852		3327.57	0.38257
	2653.57	0.0162		3326.61	0.71747		3326.61	0.38184
	2651.64	0.01592		3325.64	0.71641		3325.64	0.38112
	2649.71	0.01564		3324.68	0.71536		3324.68	0.3804
	2647.78	0.01536		3323.71	0.71429		3323.71	0.37966
	2645.86	0.0151		3322.75	0.71323		3322.75	0.37893
	2643.93	0.01483		3321.78	0.71216		3321.78	0.37821
	2642	0.01457		3320.82	0.71109		3320.82	0.3775
	2640.07	0.01432		3319.86	0.71001		3319.86	0.37677
	2638.14	0.01407		3318.89	0.70892		3318.89	0.37603
	2636.21	0.01381		3317.93	0.70783		3317.93	0.37526
	2634.29	0.01355		3316.96	0.70671		3316.96	0.37449
	2632.36	0.0133		3316	0.70558		3316	0.37372
	2630.43	0.01305		3315.03	0.70445		3315.03	0.37296
	2628.5	0.01282		3314.07	0.70331		3314.07	0.37221
	2626.57	0.01259		3313.11	0.70214		3313.11	0.37147
	2624.64	0.01237		3312.14	0.70098		3312.14	0.37075
	2622.71	0.01213		3311.18	0.69982		3311.18	0.37003
	2620.79	0.01189		3310.21	0.69866		3310.21	0.36931
	2618.86	0.01166		3309.25	0.69751		3309.25	0.36859
	2616.93	0.01143		3308.28	0.69638		3308.28	0.36787
	2615	0.01122		3307.32	0.69527		3307.32	0.36715
	2613.07	0.01101		3306.36	0.69418		3306.36	0.36644
	2611.14	0.01079		3305.39	0.69312		3305.39	0.36575
	2609.22	0.01057		3304.43	0.69208		3304.43	0.36506
	2607.29	0.01035		3303.46	0.69106		3303.46	0.36438
	2605.36	0.01015		3302.5	0.69006		3302.5	0.3637
	2603.43	0.00995		3301.54	0.68909		3301.54	0.36305
	2601.5	0.00974		3300.57	0.68813		3300.57	0.36242
	2599.57	0.00953		3299.61	0.68719		3299.61	0.3618
	2597.64	0.00933		3298.64	0.68626		3298.64	0.3612
	2595.72	0.00913		3297.68	0.68533		3297.68	0.36062
	2593.79	0.00894		3296.71	0.68441		3296.71	0.36006
	2591.86	0.00874		3295.75	0.68351		3295.75	0.35951
	2589.93	0.00855		3294.79	0.6826		3294.79	0.35896
	2588	0.00836		3293.82	0.6817		3293.82	0.35842
	2586.07	0.00817		3292.86	0.6808		3292.86	0.35788
	2584.15	0.00798		3291.89	0.67991		3291.89	0.35731
	2582.22	0.00779		3290.93	0.67902		3290.93	0.35674
	2580.29	0.00761		3289.96	0.67815		3289.96	0.35617
	2578.36	0.00742		3289	0.67729		3289	0.35562
	2576.43	0.00724		3288.04	0.67643		3288.04	0.35507
	2574.5	0.00707		3287.07	0.67557		3287.07	0.35454
	2572.57	0.0069		3286.11	0.67473		3286.11	0.35403
	2570.65	0.00673		3285.14	0.67387		3285.14	0.35353
	2568.72	0.00656		3284.18	0.67302		3284.18	0.35302
	2566.79	0.00638		3283.21	0.67215		3283.21	0.35249
	2564.86	0.00621		3282.25	0.67129		3282.25	0.35196
	2562.93	0.00603		3281.29	0.67041		3281.29	0.35141
	2561	0.00588		3280.32	0.66953		3280.32	0.35083
	2559.08	0.00573		3279.36	0.66864		3279.36	0.35025
	2557.15	0.00558		3278.39	0.66773		3278.39	0.34969
	2555.22	0.00541		3277.43	0.66683		3277.43	0.34913
	2553.29	0.00525		3276.47	0.66592		3276.47	0.34857
	2551.36	0.0051		3275.5	0.66502		3275.5	0.348
	2549.43	0.00494		3274.54	0.66411		3274.54	0.34744
	2547.5	0.00479		3273.57	0.66322		3273.57	0.34691
	2545.58	0.00466		3272.61	0.66234		3272.61	0.34639
	2543.65	0.00453		3271.64	0.66147		3271.64	0.34587
	2541.72	0.0044		3270.68	0.66063		3270.68	0.34537
	2539.79	0.00428		3269.72	0.6598		3269.72	0.34487
	2537.86	0.00414		3268.75	0.65899		3268.75	0.34438
	2535.93	0.00401		3267.79	0.65819		3267.79	0.3439
	2534.01	0.00388		3266.82	0.65742		3266.82	0.34342
	2532.08	0.00376		3265.86	0.65665		3265.86	0.34295
	2530.15	0.00364		3264.89	0.65588		3264.89	0.34247
	2528.22	0.00353		3263.93	0.65513		3263.93	0.342
	2526.29	0.00342		3262.97	0.65437		3262.97	0.34154
	2524.36	0.00331		3262	0.6536		3262	0.3411
	2522.43	0.00321		3261.04	0.65284		3261.04	0.34065
	2520.51	0.0031		3260.07	0.65206		3260.07	0.34018
	2518.58	0.00301		3259.11	0.65127		3259.11	0.3397
	2516.65	0.00292		3258.14	0.65048		3258.14	0.33924
	2514.72	0.00283		3257.18	0.64967		3257.18	0.33878
	2512.79	0.00275		3256.22	0.64885		3256.22	0.33828
	2510.86	0.00267		3255.25	0.64803		3255.25	0.33775
	2508.94	0.00261		3254.29	0.6472		3254.29	0.33722
	2507.01	0.00255		3253.32	0.64637		3253.32	0.33669
	2505.08	0.00251		3252.36	0.64554		3252.36	0.33617
	2503.15	0.00248		3251.4	0.64472		3251.4	0.33566
	2501.22	0.00248		3250.43	0.64389		3250.43	0.33517
	2499.29	0.00252		3249.47	0.64308		3249.47	0.33469
	2497.36	0.00259		3248.5	0.64228		3248.5	0.33421
	2495.44	0.00267		3247.54	0.64147		3247.54	0.33372
	2493.51	0.00274		3246.57	0.64067		3246.57	0.33323
	2491.58	0.0028		3245.61	0.63987		3245.61	0.33273
	2489.65	0.00284		3244.65	0.63908		3244.65	0.33222
	2487.72	0.00285		3243.68	0.63828		3243.68	0.33171
	2485.79	0.00284		3242.72	0.63748		3242.72	0.3312
	2483.87	0.00283		3241.75	0.63666		3241.75	0.33069
	2481.94	0.00285		3240.79	0.63584		3240.79	0.33018
	2480.01	0.00291		3239.82	0.63501		3239.82	0.32967
	2478.08	0.00299		3238.86	0.63417		3238.86	0.32917
	2476.15	0.00302		3237.9	0.63332		3237.9	0.32866
	2474.22	0.003		3236.93	0.63246		3236.93	0.32813
	2472.29	0.00297		3235.97	0.6316		3235.97	0.3276
	2470.37	0.00298		3235	0.63074		3235	0.32708
	2468.44	0.003		3234.04	0.62987		3234.04	0.32656
	2466.51	0.00304		3233.07	0.62901		3233.07	0.32604
	2464.58	0.00308		3232.11	0.62814		3232.11	0.32551
	2462.65	0.00314		3231.15	0.62729		3231.15	0.32497
	2460.72	0.00321		3230.18	0.62643		3230.18	0.32443
	2458.8	0.00329		3229.22	0.62558		3229.22	0.32389
	2456.87	0.00338		3228.25	0.62473		3228.25	0.32334
	2454.94	0.00348		3227.29	0.62389		3227.29	0.32279
	2453.01	0.0036		3226.32	0.62303		3226.32	0.32224
	2451.08	0.00374		3225.36	0.62217		3225.36	0.32168
	2449.15	0.00388		3224.4	0.62131		3224.4	0.32112
	2447.22	0.00404		3223.43	0.62042		3223.43	0.32056
	2445.3	0.0042		3222.47	0.61953		3222.47	0.32001
	2443.37	0.00439		3221.5	0.61863		3221.5	0.31947
	2441.44	0.0046		3220.54	0.6177		3220.54	0.3189
	2439.51	0.00484		3219.58	0.61677		3219.58	0.31831
	2437.58	0.00511		3218.61	0.61581		3218.61	0.31769
	2435.65	0.00546		3217.65	0.61485		3217.65	0.31707
	2433.73	0.00593		3216.68	0.61388		3216.68	0.31645
	2431.8	0.00655		3215.72	0.6129		3215.72	0.31583
	2429.87	0.00733		3214.75	0.61191		3214.75	0.31521
	2427.94	0.00819		3213.79	0.61092		3213.79	0.31459
	2426.01	0.00879		3212.83	0.60992		3212.83	0.31397
	2424.08	0.00886		3211.86	0.60892		3211.86	0.31335
	2422.15	0.00854		3210.9	0.60792		3210.9	0.31274
	2420.23	0.00817		3209.93	0.60692		3209.93	0.31212
	2418.3	0.00793		3208.97	0.60592		3208.97	0.3115
	2416.37	0.00777		3208	0.60492		3208	0.31087
	2414.44	0.00765		3207.04	0.60392		3207.04	0.31024
	2412.51	0.00757		3206.08	0.6029		3206.08	0.30961
	2410.58	0.00757		3205.11	0.60189		3205.11	0.30899
	2408.66	0.00771		3204.15	0.60087		3204.15	0.30836
	2406.73	0.00802		3203.18	0.59984		3203.18	0.30771
	2404.8	0.00848		3202.22	0.59881		3202.22	0.30705
	2402.87	0.00909		3201.25	0.59777		3201.25	0.30638
	2400.94	0.00981		3200.29	0.59672		3200.29	0.30571
	2399.01	0.01057		3199.33	0.59567		3199.33	0.30506
	2397.08	0.01118		3198.36	0.59461		3198.36	0.30442
	2395.16	0.01125		3197.4	0.59354		3197.4	0.30376
	2393.23	0.01058		3196.43	0.59247		3196.43	0.30308
	2391.3	0.00948		3195.47	0.59139		3195.47	0.30241
	2389.37	0.0084		3194.51	0.59032		3194.51	0.30176
	2387.44	0.00746		3193.54	0.58925		3193.54	0.30109
	2385.51	0.00665		3192.58	0.58818		3192.58	0.30041
	2383.58	0.00597		3191.61	0.5871		3191.61	0.29974
	2381.66	0.00542		3190.65	0.58604		3190.65	0.29909
	2379.73	0.00502		3189.68	0.58496		3189.68	0.29843
	2377.8	0.00473		3188.72	0.58391		3188.72	0.29778
	2375.87	0.0045		3187.76	0.58285		3187.76	0.29712
	2373.94	0.00431		3186.79	0.5818		3186.79	0.29645
	2372.01	0.00413		3185.83	0.58075		3185.83	0.29578
	2370.09	0.00397		3184.86	0.5797		3184.86	0.29511
	2368.16	0.00377		3183.9	0.57867		3183.9	0.29446
	2366.23	0.00351		3182.93	0.57763		3182.93	0.29381
	2364.3	0.00318		3181.97	0.57659		3181.97	0.29316
	2362.37	0.00279		3181.01	0.57555		3181.01	0.2925
	2360.44	0.00233		3180.04	0.57451		3180.04	0.29184
	2358.51	0.0018		3179.08	0.57347		3179.08	0.29118
	2356.59	0.00118		3178.11	0.57242		3178.11	0.29052
	2354.66	0.000547785		3177.15	0.57138		3177.15	0.28986
	2352.73	1.79602e-05		3176.18	0.57033		3176.18	0.2892
	2350.8	3.14303e-05		3175.22	0.56929		3175.22	0.28855
	2348.87	0.000875558		3174.26	0.56824		3174.26	0.28788
	2346.94	0.00202		3173.29	0.56719		3173.29	0.28721
	2345.02	0.00245		3172.33	0.56614		3172.33	0.28655
	2343.09	0.00188		3171.36	0.56509		3171.36	0.2859
	2341.16	0.00127		3170.4	0.56404		3170.4	0.28526
	2339.23	0.000978829		3169.44	0.56299		3169.44	0.28462
	2337.3	0.000844128		3168.47	0.56194		3168.47	0.28398
	2335.37	0.000803718		3167.51	0.56088		3167.51	0.28334
	2333.44	0.000826168		3166.54	0.55982		3166.54	0.28269
	2331.52	0.000767797		3165.58	0.55877		3165.58	0.28204
	2329.59	0.000565745		3164.61	0.5577		3164.61	0.28137
	2327.66	0.000390634		3163.65	0.55664		3163.65	0.28071
	2325.73	0.000354713		3162.69	0.55557		3162.69	0.28006
	2323.8	0.000341243		3161.72	0.55451		3161.72	0.2794
	2321.87	0.000224502		3160.76	0.55344		3160.76	0.27872
	2319.95	6.73506e-05		3159.79	0.55237		3159.79	0.27804
	2318.02	0		3158.83	0.5513		3158.83	0.27737
	2316.09	6.73506e-05		3157.86	0.55025		3157.86	0.2767
	2314.16	0.000152661		3156.9	0.54919		3156.9	0.27604
	2312.23	0.000157152		3155.94	0.54815		3155.94	0.2754
	2310.3	0.000112251		3154.97	0.54711		3154.97	0.27477
	2308.37	8.98009e-05		3154.01	0.54608		3154.01	0.27414
	2306.45	8.98009e-05		3153.04	0.54507		3153.04	0.2735
	2304.52	0.000121231		3152.08	0.54406		3152.08	0.27286
	2302.59	0.000166132		3151.11	0.54306		3151.11	0.2722
	2300.66	0.000184092		3150.15	0.54206		3150.15	0.27155
	2298.73	0.000188582		3149.19	0.54108		3149.19	0.2709
	2296.8	0.000184092		3148.22	0.5401		3148.22	0.27025
	2294.88	0.000179602		3147.26	0.53912		3147.26	0.26961
	2292.95	0.000170622		3146.29	0.53815		3146.29	0.26901
	2291.02	0.000161642		3145.33	0.53718		3145.33	0.26842
	2289.09	0.000152661		3144.37	0.53621		3144.37	0.26783
	2287.16	0.000143681		3143.4	0.53525		3143.4	0.26724
	2285.23	0.000143681		3142.44	0.53428		3142.44	0.26664
	2283.3	0.000175112		3141.47	0.53332		3141.47	0.26604
	2281.38	0.000206542		3140.51	0.53237		3140.51	0.26545
	2279.45	0.000220012		3139.54	0.53141		3139.54	0.26487
	2277.52	0.000211032		3138.58	0.53046		3138.58	0.26429
	2275.59	0.000197562		3137.62	0.52953		3137.62	0.26368
	2273.66	0.000184092		3136.65	0.52859		3136.65	0.26308
	2271.73	0.000161642		3135.69	0.52767		3135.69	0.2625
	2269.81	0.000139191		3134.72	0.52675		3134.72	0.26194
	2267.88	0.000116741		3133.76	0.52582		3133.76	0.26137
	2265.95	9.8781e-05		3132.79	0.5249		3132.79	0.2608
	2264.02	8.98009e-05		3131.83	0.52398		3131.83	0.26023
	2262.09	8.08208e-05		3130.87	0.52306		3130.87	0.25966
	2260.16	7.18407e-05		3129.9	0.52212		3129.9	0.25909
	2258.23	6.73506e-05		3128.94	0.52118		3128.94	0.25852
	2256.31	6.28606e-05		3127.97	0.52022		3127.97	0.25795
	2254.38	6.28606e-05		3127.01	0.51926		3127.01	0.25737
	2252.45	7.18407e-05		3126.04	0.51828		3126.04	0.25677
	2250.52	8.08208e-05		3125.08	0.5173		3125.08	0.25617
	2248.59	8.53108e-05		3124.12	0.51631		3124.12	0.25556
	2246.66	8.53108e-05		3123.15	0.51532		3123.15	0.25495
	2244.74	8.53108e-05		3122.19	0.51433		3122.19	0.25435
	2242.81	8.53108e-05		3121.22	0.51335		3121.22	0.25375
	2240.88	8.53108e-05		3120.26	0.51237		3120.26	0.25315
	2238.95	8.53108e-05		3119.3	0.5114		3119.3	0.25256
	2237.02	8.53108e-05		3118.33	0.51045		3118.33	0.25199
	2235.09	9.42909e-05		3117.37	0.50951		3117.37	0.25143
	2233.16	0.000103271		3116.4	0.5086		3116.4	0.25087
	2231.24	0.000112251		3115.44	0.50771		3115.44	0.25031
	2229.31	0.000121231		3114.47	0.50683		3114.47	0.24976
	2227.38	0.000130211		3113.51	0.50598		3113.51	0.24922
	2225.45	0.000143681		3112.55	0.50514		3112.55	0.24868
	2223.52	0.000152661		3111.58	0.50432		3111.58	0.24815
	2221.59	0.000166132		3110.62	0.5035		3110.62	0.24761
	2219.67	0.000184092		3109.65	0.5027		3109.65	0.24709
	2217.74	0.000206542		3108.69	0.50189		3108.69	0.2466
	2215.81	0.000228992		3107.72	0.50109		3107.72	0.24613
	2213.88	0.000246952		3106.76	0.50028		3106.76	0.24566
	2211.95	0.000260423		3105.8	0.49948		3105.8	0.24518
	2210.02	0.000282873		3104.83	0.49865		3104.83	0.24467
	2208.09	0.000300833		3103.87	0.49782		3103.87	0.24417
	2206.17	0.000323283		3102.9	0.49699		3102.9	0.24366
	2204.24	0.000345733		3101.94	0.49614		3101.94	0.24314
	2202.31	0.000372674		3100.97	0.49528		3100.97	0.24262
	2200.38	0.000404104		3100.01	0.49442		3100.01	0.2421
	2198.45	0.000435534		3099.05	0.49354		3099.05	0.24157
	2196.52	0.000471455		3098.08	0.49265		3098.08	0.24103
	2194.6	0.000511865		3097.12	0.49176		3097.12	0.2405
	2192.67	0.000552275		3096.15	0.49087		3096.15	0.23997
	2190.74	0.000588196		3095.19	0.48997		3095.19	0.23944
	2188.81	0.000615136		3094.22	0.48906		3094.22	0.23892
	2186.88	0.000642076		3093.26	0.48816		3093.26	0.23838
	2184.95	0.000673506		3092.3	0.48725		3092.3	0.23784
	2183.02	0.000713917		3091.33	0.48635		3091.33	0.2373
	2181.1	0.000754327		3090.37	0.48544		3090.37	0.23675
	2179.17	0.000799228		3089.4	0.48454		3089.4	0.2362
	2177.24	0.000844128		3088.44	0.48364		3088.44	0.23566
	2175.31	0.000893519		3087.48	0.48275		3087.48	0.23514
	2173.38	0.000942909		3086.51	0.48186		3086.51	0.23462
	2171.45	0.00099679		3085.55	0.48099		3085.55	0.2341
	2169.53	0.00105		3084.58	0.48013		3084.58	0.23357
	2167.6	0.0011		3083.62	0.47928		3083.62	0.23304
	2165.67	0.00116		3082.65	0.47845		3082.65	0.23252
	2163.74	0.00123		3081.69	0.47763		3081.69	0.23202
	2161.81	0.00131		3080.73	0.47682		3080.73	0.23156
	2159.88	0.00139		3079.76	0.47602		3079.76	0.23109
	2157.95	0.00147		3078.8	0.47523		3078.8	0.23061
	2156.03	0.00154		3077.83	0.47446		3077.83	0.23014
	2154.1	0.0016		3076.87	0.47369		3076.87	0.22968
	2152.17	0.00165		3075.9	0.47292		3075.9	0.2292
	2150.24	0.00171		3074.94	0.47217		3074.94	0.22871
	2148.31	0.00178		3073.98	0.47141		3073.98	0.22823
	2146.38	0.00186		3073.01	0.47065		3073.01	0.22776
	2144.46	0.00193		3072.05	0.46989		3072.05	0.2273
	2142.53	0.002		3071.08	0.46913		3071.08	0.22683
	2140.6	0.00207		3070.12	0.46836		3070.12	0.22637
	2138.67	0.00214		3069.15	0.46759		3069.15	0.22592
	2136.74	0.0022		3068.19	0.46682		3068.19	0.22547
	2134.81	0.00225		3067.23	0.46604		3067.23	0.22502
	2132.88	0.00231		3066.26	0.46526		3066.26	0.22456
	2130.96	0.00238		3065.3	0.46448		3065.3	0.2241
	2129.03	0.00247		3064.33	0.46369		3064.33	0.22362
	2127.1	0.00255		3063.37	0.4629		3063.37	0.22313
	2125.17	0.00262		3062.41	0.46212		3062.41	0.22264
	2123.24	0.00269		3061.44	0.46133		3061.44	0.22215
	2121.31	0.00276		3060.48	0.46054		3060.48	0.22168
	2119.39	0.00283		3059.51	0.45975		3059.51	0.22121
	2117.46	0.00291		3058.55	0.45895		3058.55	0.22074
	2115.53	0.00299		3057.58	0.45816		3057.58	0.22027
	2113.6	0.00308		3056.62	0.45736		3056.62	0.21979
	2111.67	0.00317		3055.66	0.45656		3055.66	0.21932
	2109.74	0.00326		3054.69	0.45576		3054.69	0.21884
	2107.81	0.00335		3053.73	0.45495		3053.73	0.21835
	2105.89	0.00343		3052.76	0.45414		3052.76	0.21786
	2103.96	0.00352		3051.8	0.45333		3051.8	0.21738
	2102.03	0.00363		3050.83	0.45252		3050.83	0.2169
	2100.1	0.00375		3049.87	0.45172		3049.87	0.21642
	2098.17	0.00389		3048.91	0.45091		3048.91	0.21597
	2096.24	0.00404		3047.94	0.45011		3047.94	0.2155
	2094.31	0.00418		3046.98	0.44931		3046.98	0.21503
	2092.39	0.00429		3046.01	0.44852		3046.01	0.21455
	2090.46	0.00433		3045.05	0.44774		3045.05	0.21411
	2088.53	0.00431		3044.08	0.44697		3044.08	0.21369
	2086.6	0.00431		3043.12	0.4462		3043.12	0.21326
	2084.67	0.00434		3042.16	0.44545		3042.16	0.21283
	2082.74	0.00439		3041.19	0.4447		3041.19	0.21241
	2080.82	0.00444		3040.23	0.44395		3040.23	0.21199
	2078.89	0.00449		3039.26	0.44322		3039.26	0.21156
	2076.96	0.00453		3038.3	0.44249		3038.3	0.21113
	2075.03	0.0046		3037.34	0.44177		3037.34	0.2107
	2073.1	0.00468		3036.37	0.44105		3036.37	0.21028
	2071.17	0.00478		3035.41	0.44033		3035.41	0.20986
	2069.24	0.00489		3034.44	0.43961		3034.44	0.20945
	2067.32	0.00502		3033.48	0.43889		3033.48	0.20905
	2065.39	0.00507		3032.51	0.43818		3032.51	0.20864
	2063.46	0.00503		3031.55	0.43746		3031.55	0.20823
	2061.53	0.00496		3030.59	0.43674		3030.59	0.20781
	2059.6	0.00488		3029.62	0.43602		3029.62	0.20739
	2057.67	0.00477		3028.66	0.4353		3028.66	0.20698
	2055.75	0.00467		3027.69	0.43456		3027.69	0.20655
	2053.82	0.00458		3026.73	0.43383		3026.73	0.20612
	2051.89	0.00452		3025.76	0.43309		3025.76	0.20569
	2049.96	0.00448		3024.8	0.43234		3024.8	0.20526
	2048.03	0.00445		3023.84	0.43159		3023.84	0.20483
	2046.1	0.00444		3022.87	0.43084		3022.87	0.2044
	2044.17	0.00443		3021.91	0.43008		3021.91	0.20398
	2042.25	0.0044		3020.94	0.42932		3020.94	0.20355
	2040.32	0.00435		3019.98	0.42857		3019.98	0.20312
	2038.39	0.00431		3019.01	0.42781		3019.01	0.20269
	2036.46	0.00431		3018.05	0.42706		3018.05	0.20228
	2034.53	0.00432		3017.09	0.42632		3017.09	0.20189
	2032.6	0.00434		3016.12	0.42559		3016.12	0.20151
	2030.68	0.00435		3015.16	0.42487		3015.16	0.20113
	2028.75	0.00435		3014.19	0.42416		3014.19	0.20073
	2026.82	0.00434		3013.23	0.42347		3013.23	0.20034
	2024.89	0.00432		3012.27	0.42278		3012.27	0.19997
	2022.96	0.00431		3011.3	0.42211		3011.3	0.1996
	2021.03	0.00433		3010.34	0.42146		3010.34	0.19924
	2019.1	0.00437		3009.37	0.4208		3009.37	0.19886
	2017.18	0.00432		3008.41	0.42016		3008.41	0.1985
	2015.25	0.00422		3007.44	0.41951		3007.44	0.19814
	2013.32	0.00422		3006.48	0.41886		3006.48	0.1978
	2011.39	0.00427		3005.52	0.41822		3005.52	0.19744
	2009.46	0.00428		3004.55	0.41756		3004.55	0.19706
	2007.53	0.00426		3003.59	0.4169		3003.59	0.19669
	2005.61	0.00423		3002.62	0.41624		3002.62	0.19632
	2003.68	0.00422		3001.66	0.41556		3001.66	0.19596
	2001.75	0.00422		3000.69	0.41488		3000.69	0.19561
	1999.82	0.00421		2999.73	0.4142		2999.73	0.19526
	1997.89	0.0042		2998.77	0.4135		2998.77	0.19491
	1995.96	0.00424		2997.8	0.41282		2997.8	0.19455
	1994.03	0.00432		2996.84	0.41213		2996.84	0.19421
	1992.11	0.00424		2995.87	0.41145		2995.87	0.19385
	1990.18	0.00404		2994.91	0.41078		2994.91	0.19349
	1988.25	0.00397		2993.94	0.41011		2993.94	0.19313
	1986.32	0.00399		2992.98	0.40946		2992.98	0.19277
	1984.39	0.00401		2992.02	0.40881		2992.02	0.1924
	1982.46	0.00402		2991.05	0.40817		2991.05	0.19204
	1980.54	0.00401		2990.09	0.40754		2990.09	0.19169
	1978.61	0.004		2989.12	0.40692		2989.12	0.19134
	1976.68	0.00396		2988.16	0.40629		2988.16	0.19098
	1974.75	0.00392		2987.2	0.40567		2987.2	0.19061
	1972.82	0.00388		2986.23	0.40505		2986.23	0.19025
	1970.89	0.0039		2985.27	0.40443		2985.27	0.18988
	1968.96	0.00394		2984.3	0.40381		2984.3	0.18951
	1967.04	0.00384		2983.34	0.40318		2983.34	0.18915
	1965.11	0.00367		2982.37	0.40255		2982.37	0.18877
	1963.18	0.00365		2981.41	0.40191		2981.41	0.1884
	1961.25	0.00368		2980.45	0.40128		2980.45	0.18804
	1959.32	0.00367		2979.48	0.40064		2979.48	0.18769
	1957.39	0.00365		2978.52	0.4		2978.52	0.18734
	1955.47	0.00361		2977.55	0.39937		2977.55	0.18697
	1953.54	0.00355		2976.59	0.39873		2976.59	0.1866
	1951.61	0.00351		2975.62	0.3981		2975.62	0.18622
	1949.68	0.00352		2974.66	0.39748		2974.66	0.18586
	1947.75	0.00355		2973.7	0.39685		2973.7	0.1855
	1945.82	0.00363		2972.73	0.39624		2972.73	0.18516
	1943.89	0.00363		2971.77	0.39562		2971.77	0.18482
	1941.97	0.00337		2970.8	0.39501		2970.8	0.18448
	1940.04	0.00315		2969.84	0.3944		2969.84	0.18414
	1938.11	0.00321		2968.87	0.3938		2968.87	0.1838
	1936.18	0.00331		2967.91	0.3932		2967.91	0.18347
	1934.25	0.00333		2966.95	0.39259		2966.95	0.18313
	1932.32	0.00331		2965.98	0.39199		2965.98	0.18278
	1930.4	0.0033		2965.02	0.39139		2965.02	0.18241
	1928.47	0.00332		2964.05	0.39078		2964.05	0.18204
	1926.54	0.00342		2963.09	0.39017		2963.09	0.18167
	1924.61	0.00352		2962.12	0.38955		2962.12	0.1813
	1922.68	0.00343		2961.16	0.38894		2961.16	0.18092
	1920.75	0.00339		2960.2	0.38831		2960.2	0.18054
	1918.82	0.00343		2959.23	0.38768		2959.23	0.18015
	1916.9	0.00325		2958.27	0.38705		2958.27	0.17976
	1914.97	0.00316		2957.3	0.38641		2957.3	0.17936
	1913.04	0.00339		2956.34	0.38577		2956.34	0.17895
	1911.11	0.00357		2955.38	0.38512		2955.38	0.17855
	1909.18	0.00351		2954.41	0.38449		2954.41	0.17816
	1907.25	0.00339		2953.45	0.38384		2953.45	0.17777
	1905.33	0.00341		2952.48	0.3832		2952.48	0.17739
	1903.4	0.00352		2951.52	0.38256		2951.52	0.17701
	1901.47	0.00358		2950.55	0.38193		2950.55	0.17664
	1899.54	0.00366		2949.59	0.38131		2949.59	0.17627
	1897.61	0.00378		2948.63	0.3807		2948.63	0.17591
	1895.68	0.00381		2947.66	0.3801		2947.66	0.17556
	1893.75	0.0038		2946.7	0.37951		2946.7	0.17521
	1891.83	0.00397		2945.73	0.37893		2945.73	0.17488
	1889.9	0.00401		2944.77	0.37836		2944.77	0.17456
	1887.97	0.00381		2943.8	0.37781		2943.8	0.17424
	1886.04	0.00381		2942.84	0.37726		2942.84	0.17393
	1884.11	0.00397		2941.88	0.37672		2941.88	0.17362
	1882.18	0.00405		2940.91	0.37619		2940.91	0.17331
	1880.26	0.0041		2939.95	0.37566		2939.95	0.17302
	1878.33	0.00415		2938.98	0.37514		2938.98	0.17274
	1876.4	0.00418		2938.02	0.37463		2938.02	0.17246
	1874.47	0.00427		2937.05	0.37411		2937.05	0.17218
	1872.54	0.00453		2936.09	0.3736		2936.09	0.17191
	1870.61	0.00481		2935.13	0.3731		2935.13	0.17165
	1868.68	0.00451		2934.16	0.3726		2934.16	0.1714
	1866.76	0.0039		2933.2	0.37209		2933.2	0.17115
	1864.83	0.00385		2932.23	0.37159		2932.23	0.1709
	1862.9	0.00415		2931.27	0.37109		2931.27	0.17065
	1860.97	0.00433		2930.31	0.37059		2930.31	0.17039
	1859.04	0.00437		2929.34	0.37008		2929.34	0.17013
	1857.11	0.00437		2928.38	0.36958		2928.38	0.16986
	1855.19	0.0044		2927.41	0.36907		2927.41	0.16958
	1853.26	0.00446		2926.45	0.36854		2926.45	0.16929
	1851.33	0.00456		2925.48	0.36801		2925.48	0.16899
	1849.4	0.00474		2924.52	0.36747		2924.52	0.16868
	1847.47	0.005		2923.56	0.36691		2923.56	0.16836
	1845.54	0.00507		2922.59	0.36634		2922.59	0.16802
	1843.61	0.00452		2921.63	0.36576		2921.63	0.16768
	1841.69	0.00411		2920.66	0.36516		2920.66	0.16732
	1839.76	0.0044		2919.7	0.36454		2919.7	0.16697
	1837.83	0.00473		2918.73	0.36391		2918.73	0.16661
	1835.9	0.00478		2917.77	0.36327		2917.77	0.16623
	1833.97	0.00495		2916.81	0.36263		2916.81	0.16585
	1832.04	0.00533		2915.84	0.36198		2915.84	0.16545
	1830.11	0.00528		2914.88	0.36134		2914.88	0.16504
	1828.19	0.0049		2913.91	0.36069		2913.91	0.16464
	1826.26	0.00491		2912.95	0.36005		2912.95	0.16424
	1824.33	0.00494		2911.98	0.35942		2911.98	0.16386
	1822.4	0.0049		2911.02	0.3588		2911.02	0.16348
	1820.47	0.00513		2910.06	0.35818		2910.06	0.16311
	1818.54	0.00536		2909.09	0.35757		2909.09	0.16275
	1816.62	0.00545		2908.13	0.35697		2908.13	0.16238
	1814.69	0.00562		2907.16	0.35638		2907.16	0.16202
	1812.76	0.00587		2906.2	0.35579		2906.2	0.16167
	1810.83	0.00589		2905.24	0.35521		2905.24	0.16133
	1808.9	0.00574		2904.27	0.35463		2904.27	0.16099
	1806.97	0.00584		2903.31	0.35405		2903.31	0.16065
	1805.04	0.00618		2902.34	0.35347		2902.34	0.16031
	1803.12	0.00656		2901.38	0.3529		2901.38	0.15997
	1801.19	0.00665		2900.41	0.35232		2900.41	0.15964
	1799.26	0.00649		2899.45	0.35174		2899.45	0.1593
	1797.33	0.00665		2898.49	0.35117		2898.49	0.15895
	1795.4	0.00722		2897.52	0.35059		2897.52	0.1586
	1793.47	0.0076		2896.56	0.35002		2896.56	0.15825
	1791.55	0.00721		2895.59	0.34945		2895.59	0.15791
	1789.62	0.00696		2894.63	0.34888		2894.63	0.15756
	1787.69	0.00751		2893.66	0.34833		2893.66	0.15722
	1785.76	0.00814		2892.7	0.34777		2892.7	0.15688
	1783.83	0.00852		2891.74	0.34721		2891.74	0.15654
	1781.9	0.00888		2890.77	0.34667		2890.77	0.1562
	1779.97	0.00924		2889.81	0.34612		2889.81	0.15586
	1778.05	0.00973		2888.84	0.34557		2888.84	0.15553
	1776.12	0.01067		2887.88	0.34503		2887.88	0.15519
	1774.19	0.0118		2886.91	0.34448		2886.91	0.15486
	1772.26	0.0126		2885.95	0.34394		2885.95	0.15453
	1770.33	0.01349		2884.99	0.34339		2884.99	0.15419
	1768.4	0.01537		2884.02	0.34284		2884.02	0.15386
	1766.48	0.01849		2883.06	0.34228		2883.06	0.15353
	1764.55	0.02238		2882.09	0.34174		2882.09	0.1532
	1762.62	0.02394		2881.13	0.34118		2881.13	0.15286
	1760.69	0.02046		2880.17	0.34062		2880.17	0.15253
	1758.76	0.01625		2879.2	0.34007		2879.2	0.15219
	1756.83	0.01413		2878.24	0.33951		2878.24	0.15186
	1754.9	0.0133		2877.27	0.33896		2877.27	0.15154
	1752.98	0.01341		2876.31	0.33841		2876.31	0.15121
	1751.05	0.01347		2875.34	0.33786		2875.34	0.15089
	1749.12	0.01281		2874.38	0.33732		2874.38	0.15057
	1747.19	0.01241		2873.42	0.33679		2873.42	0.15025
	1745.26	0.01268		2872.45	0.33626		2872.45	0.14993
	1743.33	0.01315		2871.49	0.33574		2871.49	0.14961
	1741.41	0.01352		2870.52	0.33522		2870.52	0.1493
	1739.48	0.01368		2869.56	0.33471		2869.56	0.149
	1737.55	0.01422		2868.59	0.33421		2868.59	0.14869
	1735.62	0.01517		2867.63	0.33371		2867.63	0.14839
	1733.69	0.01517		2866.67	0.33322		2866.67	0.1481
	1731.76	0.01466		2865.7	0.33274		2865.7	0.14782
	1729.83	0.01517		2864.74	0.33226		2864.74	0.14754
	1727.91	0.01601		2863.77	0.33178		2863.77	0.14727
	1725.98	0.01686		2862.81	0.33131		2862.81	0.14701
	1724.05	0.01768		2861.84	0.33084		2861.84	0.14676
	1722.12	0.01854		2860.88	0.33038		2860.88	0.1465
	1720.19	0.01978		2859.92	0.32992		2859.92	0.14624
	1718.26	0.02079		2858.95	0.32945		2858.95	0.14596
	1716.34	0.02066		2857.99	0.32898		2857.99	0.14568
	1714.41	0.02078		2857.02	0.32852		2857.02	0.1454
	1712.48	0.02188		2856.06	0.32804		2856.06	0.14511
	1710.55	0.02334		2855.1	0.32755		2855.1	0.14483
	1708.62	0.02485		2854.13	0.32706		2854.13	0.14453
	1706.69	0.02619		2853.17	0.32656		2853.17	0.14423
	1704.76	0.02731		2852.2	0.32604		2852.2	0.14392
	1702.84	0.02878		2851.24	0.32552		2851.24	0.14359
	1700.91	0.03043		2850.27	0.32498		2850.27	0.14325
	1698.98	0.03154		2849.31	0.32443		2849.31	0.14291
	1697.05	0.03271		2848.35	0.32387		2848.35	0.14256
	1695.12	0.03423		2847.38	0.3233		2847.38	0.1422
	1693.19	0.0361		2846.42	0.32272		2846.42	0.14184
	1691.27	0.03839		2845.45	0.32214		2845.45	0.14147
	1689.34	0.04083		2844.49	0.32155		2844.49	0.1411
	1687.41	0.04326		2843.52	0.32097		2843.52	0.14072
	1685.48	0.04581		2842.56	0.32038		2842.56	0.14035
	1683.55	0.04805		2841.6	0.31981		2841.6	0.13998
	1681.62	0.05021		2840.63	0.31924		2840.63	0.13962
	1679.69	0.05308		2839.67	0.31867		2839.67	0.13927
	1677.77	0.05629		2838.7	0.31812		2838.7	0.13893
	1675.84	0.05962		2837.74	0.31757		2837.74	0.13859
	1673.91	0.06298		2836.77	0.31704		2836.77	0.13827
	1671.98	0.06634		2835.81	0.31652		2835.81	0.13796
	1670.05	0.07007		2834.85	0.316		2834.85	0.13766
	1668.12	0.07398		2833.88	0.31549		2833.88	0.13736
	1666.2	0.07777		2832.92	0.315		2832.92	0.13707
	1664.27	0.08184		2831.95	0.31451		2831.95	0.13678
	1662.34	0.08628		2830.99	0.31402		2830.99	0.13649
	1660.41	0.0906		2830.03	0.31354		2830.03	0.13621
	1658.48	0.09484		2829.06	0.31305		2829.06	0.13593
	1656.55	0.09915		2828.1	0.31257		2828.1	0.13566
	1654.62	0.1037		2827.13	0.3121		2827.13	0.13538
	1652.7	0.10881		2826.17	0.31161		2826.17	0.13511
	1650.77	0.113		2825.2	0.31113		2825.2	0.13483
	1648.84	0.11688		2824.24	0.31065		2824.24	0.13455
	1646.91	0.12138		2823.28	0.31016		2823.28	0.13426
	1644.98	0.12556		2822.31	0.30968		2822.31	0.13398
	1643.05	0.12919		2821.35	0.30919		2821.35	0.13369
	1641.13	0.13283		2820.38	0.3087		2820.38	0.13341
	1639.2	0.13632		2819.42	0.30822		2819.42	0.13313
	1637.27	0.13933		2818.45	0.30772		2818.45	0.13284
	1635.34	0.14112		2817.49	0.30724		2817.49	0.13256
	1633.41	0.14203		2816.53	0.30674		2816.53	0.13228
	1631.48	0.14316		2815.56	0.30626		2815.56	0.132
	1629.55	0.14376		2814.6	0.30577		2814.6	0.13173
	1627.63	0.1431		2813.63	0.30528		2813.63	0.13145
	1625.7	0.14153		2812.67	0.3048		2812.67	0.13118
	1623.77	0.13873		2811.7	0.30431		2811.7	0.13091
	1621.84	0.13471		2810.74	0.30383		2810.74	0.13064
	1619.91	0.13161		2809.78	0.30336		2809.78	0.13037
	1617.98	0.12798		2808.81	0.30288		2808.81	0.13009
	1616.06	0.1209		2807.85	0.3024		2807.85	0.12981
	1614.13	0.11424		2806.88	0.30193		2806.88	0.12954
	1612.2	0.10965		2805.92	0.30146		2805.92	0.12927
	1610.27	0.10454		2804.95	0.30099		2804.95	0.129
	1608.34	0.09834		2803.99	0.30052		2803.99	0.12873
	1606.41	0.09223		2803.03	0.30006		2803.03	0.12846
	1604.48	0.08668		2802.06	0.29959		2802.06	0.12819
	1602.56	0.08126		2801.1	0.29912		2801.1	0.12791
	1600.63	0.076		2800.13	0.29865		2800.13	0.12764
	1598.7	0.07133		2799.17	0.29818		2799.17	0.12736
	1596.77	0.06711		2798.21	0.29771		2798.21	0.1271
	1594.84	0.063		2797.24	0.29724		2797.24	0.12683
	1592.91	0.05922		2796.28	0.29676		2796.28	0.12656
	1590.99	0.05595		2795.31	0.29629		2795.31	0.1263
	1589.06	0.05301		2794.35	0.29582		2794.35	0.12603
	1587.13	0.05033		2793.38	0.29535		2793.38	0.12577
	1585.2	0.04794		2792.42	0.29488		2792.42	0.12551
	1583.27	0.04581		2791.46	0.29441		2791.46	0.12526
	1581.34	0.04407		2790.49	0.29395		2790.49	0.12501
	1579.41	0.04299		2789.53	0.29348		2789.53	0.12476
	1577.49	0.04175		2788.56	0.29302		2788.56	0.12451
	1575.56	0.0391		2787.6	0.29256		2787.6	0.12426
	1573.63	0.0374		2786.63	0.2921		2786.63	0.12401
	1571.7	0.03729		2785.67	0.29165		2785.67	0.12376
	1569.77	0.03655		2784.71	0.2912		2784.71	0.12351
	1567.84	0.03505		2783.74	0.29075		2783.74	0.12326
	1565.92	0.03438		2782.78	0.2903		2782.78	0.12301
	1563.99	0.0343		2781.81	0.28985		2781.81	0.12276
	1562.06	0.03482		2780.85	0.2894		2780.85	0.12251
	1560.13	0.03523		2779.88	0.28896		2779.88	0.12225
	1558.2	0.03259		2778.92	0.28852		2778.92	0.122
	1556.27	0.03076		2777.96	0.28807		2777.96	0.12176
	1554.34	0.0311		2776.99	0.28762		2776.99	0.12151
	1552.42	0.03154		2776.03	0.28718		2776.03	0.12126
	1550.49	0.03177		2775.06	0.28674		2775.06	0.12101
	1548.56	0.032		2774.1	0.28629		2774.1	0.12075
	1546.63	0.0326		2773.14	0.28584		2773.14	0.1205
	1544.7	0.0334		2772.17	0.28541		2772.17	0.12025
	1542.77	0.03394		2771.21	0.28496		2771.21	0.11999
	1540.84	0.03349		2770.24	0.28451		2770.24	0.11975
	1538.92	0.0322		2769.28	0.28407		2769.28	0.1195
	1536.99	0.03268		2768.31	0.28363		2768.31	0.11926
	1535.06	0.03401		2767.35	0.28318		2767.35	0.11901
	1533.13	0.03468		2766.39	0.28273		2766.39	0.11876
	1531.2	0.03505		2765.42	0.28229		2765.42	0.11851
	1529.27	0.03611		2764.46	0.28185		2764.46	0.11827
	1527.35	0.03727		2763.49	0.2814		2763.49	0.11802
	1525.42	0.03817		2762.53	0.28096		2762.53	0.11778
	1523.49	0.03917		2761.56	0.28052		2761.56	0.11754
	1521.56	0.03999		2760.6	0.28008		2760.6	0.11729
	1519.63	0.04062		2759.64	0.27964		2759.64	0.11704
	1517.7	0.04161		2758.67	0.27921		2758.67	0.11678
	1515.77	0.04266		2757.71	0.27877		2757.71	0.11654
	1513.85	0.04377		2756.74	0.27834		2756.74	0.11629
	1511.92	0.04527		2755.78	0.27791		2755.78	0.11605
	1509.99	0.04697		2754.81	0.27748		2754.81	0.11581
	1508.06	0.04834		2753.85	0.27705		2753.85	0.11557
	1506.13	0.04837		2752.89	0.27663		2752.89	0.11533
	1504.2	0.04913		2751.92	0.27619		2751.92	0.11509
	1502.28	0.05111		2750.96	0.27577		2750.96	0.11485
	1500.35	0.0533		2749.99	0.27535		2749.99	0.11461
	1498.42	0.05528		2749.03	0.27492		2749.03	0.11438
	1496.49	0.05701		2748.07	0.27449		2748.07	0.11414
	1494.56	0.059		2747.1	0.27407		2747.1	0.11391
	1492.63	0.06143		2746.14	0.27364		2746.14	0.11368
	1490.7	0.06404		2745.17	0.27321		2745.17	0.11345
	1488.78	0.06635		2744.21	0.27278		2744.21	0.11321
	1486.85	0.06847		2743.24	0.27236		2743.24	0.11298
	1484.92	0.07089		2742.28	0.27193		2742.28	0.11276
	1482.99	0.07347		2741.32	0.2715		2741.32	0.11253
	1481.06	0.07614		2740.35	0.27108		2740.35	0.11231
	1479.13	0.07889		2739.39	0.27065		2739.39	0.11207
	1477.21	0.08184		2738.42	0.27023		2738.42	0.11183
	1475.28	0.08506		2737.46	0.2698		2737.46	0.1116
	1473.35	0.08849		2736.49	0.26938		2736.49	0.11136
	1471.42	0.09223		2735.53	0.26896		2735.53	0.11113
	1469.49	0.09595		2734.57	0.26852		2734.57	0.11089
	1467.56	0.09988		2733.6	0.2681		2733.6	0.11065
	1465.63	0.10437		2732.64	0.26768		2732.64	0.11041
	1463.71	0.10927		2731.67	0.26725		2731.67	0.11018
	1461.78	0.11398		2730.71	0.26683		2730.71	0.10994
	1459.85	0.11873		2729.74	0.26641		2729.74	0.10971
	1457.92	0.12486		2728.78	0.26598		2728.78	0.10948
	1455.99	0.1324		2727.82	0.26555		2727.82	0.10925
	1454.06	0.13907		2726.85	0.26513		2726.85	0.10902
	1452.14	0.14572		2725.89	0.2647		2725.89	0.10879
	1450.21	0.15343		2724.92	0.26429		2724.92	0.10856
	1448.28	0.16268		2723.96	0.26387		2723.96	0.10833
	1446.35	0.1732		2723	0.26345		2723	0.1081
	1444.42	0.18406		2722.03	0.26303		2722.03	0.10787
	1442.49	0.19573		2721.07	0.26262		2721.07	0.10764
	1440.56	0.20852		2720.1	0.2622		2720.1	0.10741
	1438.64	0.22287		2719.14	0.26179		2719.14	0.10719
	1436.71	0.2435		2718.17	0.26138		2718.17	0.10696
	1434.78	0.26772		2717.21	0.26097		2717.21	0.10673
	1432.85	0.28444		2716.25	0.26056		2716.25	0.10651
	1430.92	0.29427		2715.28	0.26015		2715.28	0.10629
	1428.99	0.30337		2714.32	0.25974		2714.32	0.10608
	1427.07	0.3183		2713.35	0.25933		2713.35	0.10587
	1425.14	0.34084		2712.39	0.25892		2712.39	0.10565
	1423.21	0.36881		2711.42	0.25851		2711.42	0.10543
	1421.28	0.39692		2710.46	0.2581		2710.46	0.1052
	1419.35	0.4288		2709.5	0.25769		2709.5	0.10498
	1417.42	0.46715		2708.53	0.25727		2708.53	0.10476
	1415.49	0.4996		2707.57	0.25686		2707.57	0.10454
	1413.57	0.52838		2706.6	0.25644		2706.6	0.10432
	1411.64	0.55842		2705.64	0.25603		2705.64	0.10411
	1409.71	0.58911		2704.67	0.25562		2704.67	0.10389
	1407.78	0.6179		2703.71	0.2552		2703.71	0.10368
	1405.85	0.6456		2702.75	0.25479		2702.75	0.10346
	1403.92	0.67299		2701.78	0.25437		2701.78	0.10324
	1402	0.69414		2700.82	0.25396		2700.82	0.10303
	1400.07	0.7098		2699.85	0.25355		2699.85	0.10281
	1398.14	0.7208		2698.89	0.25314		2698.89	0.1026
	1396.21	0.72806		2697.93	0.25273		2697.93	0.10238
	1394.28	0.73216		2696.96	0.25232		2696.96	0.10216
	1392.35	0.73566		2696	0.25192		2696	0.10194
	1390.42	0.7419		2695.03	0.25151		2695.03	0.10173
	1388.5	0.75462		2694.07	0.25111		2694.07	0.10151
	1386.57	0.77778		2693.1	0.25071		2693.1	0.1013
	1384.64	0.78966		2692.14	0.2503		2692.14	0.10109
	1382.71	0.76524		2691.18	0.2499		2691.18	0.10087
	1380.78	0.70904		2690.21	0.2495		2690.21	0.10066
	1378.85	0.64474		2689.25	0.2491		2689.25	0.10045
	1376.93	0.58451		2688.28	0.2487		2688.28	0.10023
	1375	0.52563		2687.32	0.2483		2687.32	0.10002
	1373.07	0.47462		2686.35	0.2479		2686.35	0.09981
	1371.14	0.44072		2685.39	0.2475		2685.39	0.09959
	1369.21	0.41793		2684.43	0.2471		2684.43	0.09938
	1367.28	0.39961		2683.46	0.2467		2683.46	0.09917
	1365.35	0.38459		2682.5	0.24631		2682.5	0.09895
	1363.43	0.3694		2681.53	0.24591		2681.53	0.09874
	1361.5	0.35225		2680.57	0.24551		2680.57	0.09853
	1359.57	0.33623		2679.6	0.24512		2679.6	0.09832
	1357.64	0.32123		2678.64	0.24473		2678.64	0.09812
	1355.71	0.30539		2677.68	0.24434		2677.68	0.09791
	1353.78	0.28885		2676.71	0.24395		2676.71	0.09771
	1351.86	0.27281		2675.75	0.24356		2675.75	0.09751
	1349.93	0.25752		2674.78	0.24317		2674.78	0.09731
	1348	0.24309		2673.82	0.24279		2673.82	0.09711
	1346.07	0.22984		2672.85	0.2424		2672.85	0.09691
	1344.14	0.21781		2671.89	0.24201		2671.89	0.0967
	1342.21	0.20664		2670.93	0.24163		2670.93	0.0965
	1340.28	0.19493		2669.96	0.24123		2669.96	0.0963
	1338.36	0.18249		2669	0.24085		2669	0.0961
	1336.43	0.17112		2668.03	0.24045		2668.03	0.0959
	1334.5	0.16091		2667.07	0.24006		2667.07	0.0957
	1332.57	0.15092		2666.11	0.23966		2666.11	0.0955
	1330.64	0.14103		2665.14	0.23927		2665.14	0.0953
	1328.71	0.13145		2664.18	0.23887		2664.18	0.09509
	1326.79	0.12234		2663.21	0.23847		2663.21	0.09489
	1324.86	0.11381		2662.25	0.23807		2662.25	0.09469
	1322.93	0.10599		2661.28	0.23767		2661.28	0.09448
	1321	0.09881		2660.32	0.23727		2660.32	0.09428
	1319.07	0.09192		2659.36	0.23687		2659.36	0.09408
	1317.14	0.08545		2658.39	0.23648		2658.39	0.09387
	1315.21	0.07968		2657.43	0.23608		2657.43	0.09367
	1313.29	0.0744		2656.46	0.23569		2656.46	0.09347
	1311.36	0.06956		2655.5	0.2353		2655.5	0.09327
	1309.43	0.06537		2654.53	0.2349		2654.53	0.09306
	1307.5	0.06171		2653.57	0.23452		2653.57	0.09286
	1305.57	0.05849		2652.61	0.23413		2652.61	0.09266
	1303.64	0.05574		2651.64	0.23375		2651.64	0.09246
	1301.72	0.05345		2650.68	0.23336		2650.68	0.09227
	1299.79	0.0516		2649.71	0.23298		2649.71	0.09207
	1297.86	0.0501		2648.75	0.23261		2648.75	0.09188
	1295.93	0.04882		2647.78	0.23223		2647.78	0.09169
	1294	0.04768		2646.82	0.23184		2646.82	0.09149
	1292.07	0.04667		2645.86	0.23147		2645.86	0.0913
	1290.14	0.04575		2644.89	0.23109		2644.89	0.0911
	1288.22	0.04494		2643.93	0.23071		2643.93	0.0909
	1286.29	0.0443		2642.96	0.23033		2642.96	0.0907
	1284.36	0.04394		2642	0.22995		2642	0.0905
	1282.43	0.04391		2641.04	0.22957		2641.04	0.0903
	1280.5	0.0442		2640.07	0.22919		2640.07	0.09009
	1278.57	0.04477		2639.11	0.2288		2639.11	0.08989
	1276.65	0.04558		2638.14	0.22842		2638.14	0.0897
	1274.72	0.04657		2637.18	0.22804		2637.18	0.0895
	1272.79	0.04766		2636.21	0.22766		2636.21	0.0893
	1270.86	0.04883		2635.25	0.22728		2635.25	0.08911
	1268.93	0.05006		2634.29	0.22689		2634.29	0.08892
	1267	0.05138		2633.32	0.22652		2633.32	0.08873
	1265.07	0.05284		2632.36	0.22614		2632.36	0.08855
	1263.15	0.05457		2631.39	0.22576		2631.39	0.08836
	1261.22	0.05671		2630.43	0.22538		2630.43	0.08817
	1259.29	0.05937		2629.46	0.22501		2629.46	0.08798
	1257.36	0.06259		2628.5	0.22464		2628.5	0.08779
	1255.43	0.06636		2627.54	0.22426		2627.54	0.0876
	1253.5	0.07066		2626.57	0.22389		2626.57	0.08741
	1251.57	0.07543		2625.61	0.22352		2625.61	0.08722
	1249.65	0.08058		2624.64	0.22314		2624.64	0.08704
	1247.72	0.08601		2623.68	0.22277		2623.68	0.08686
	1245.79	0.09163		2622.71	0.2224		2622.71	0.08668
	1243.86	0.09739		2621.75	0.22202		2621.75	0.08649
	1241.93	0.10321		2620.79	0.22164		2620.79	0.08631
	1240	0.10904		2619.82	0.22126		2619.82	0.08613
	1238.08	0.11484		2618.86	0.22089		2618.86	0.08595
	1236.15	0.12058		2617.89	0.22051		2617.89	0.08576
	1234.22	0.1262		2616.93	0.22013		2616.93	0.08557
	1232.29	0.13171		2615.97	0.21975		2615.97	0.08539
	1230.36	0.13713		2615	0.21938		2615	0.0852
	1228.43	0.14252		2614.04	0.21901		2614.04	0.08502
	1226.5	0.1479		2613.07	0.21864		2613.07	0.08483
	1224.58	0.15328		2612.11	0.21827		2612.11	0.08465
	1222.65	0.15868		2611.14	0.21791		2611.14	0.08447
	1220.72	0.16409		2610.18	0.21754		2610.18	0.08429
	1218.79	0.16954		2609.22	0.21718		2609.22	0.08412
	1216.86	0.17502		2608.25	0.21683		2608.25	0.08395
	1214.93	0.18051		2607.29	0.21647		2607.29	0.08378
	1213.01	0.186		2606.32	0.21613		2606.32	0.08361
	1211.08	0.1915		2605.36	0.21577		2605.36	0.08343
	1209.15	0.19698		2604.39	0.21543		2604.39	0.08326
	1207.22	0.20244		2603.43	0.21508		2603.43	0.08309
	1205.29	0.20788		2602.47	0.21473		2602.47	0.08291
	1203.36	0.21329		2601.5	0.21439		2601.5	0.08274
	1201.43	0.21871		2600.54	0.21404		2600.54	0.08257
	1199.51	0.22417		2599.57	0.21369		2599.57	0.0824
	1197.58	0.22963		2598.61	0.21334		2598.61	0.08223
	1195.65	0.23511		2597.64	0.21299		2597.64	0.08206
	1193.72	0.24061		2596.68	0.21264		2596.68	0.08189
	1191.79	0.24614		2595.72	0.21228		2595.72	0.08172
	1189.86	0.25171		2594.75	0.21193		2594.75	0.08155
	1187.94	0.2573		2593.79	0.21158		2593.79	0.08138
	1186.01	0.26293		2592.82	0.21122		2592.82	0.0812
	1184.08	0.2686		2591.86	0.21087		2591.86	0.08103
	1182.15	0.27431		2590.9	0.21051		2590.9	0.08086
	1180.22	0.28004		2589.93	0.21016		2589.93	0.08068
	1178.29	0.28576		2588.97	0.2098		2588.97	0.08051
	1176.36	0.29148		2588	0.20945		2588	0.08034
	1174.44	0.29722		2587.04	0.2091		2587.04	0.08017
	1172.51	0.30291		2586.07	0.20875		2586.07	0.08
	1170.58	0.30853		2585.11	0.2084		2585.11	0.07984
	1168.65	0.31411		2584.15	0.20805		2584.15	0.07967
	1166.72	0.31965		2583.18	0.2077		2583.18	0.07951
	1164.79	0.32515		2582.22	0.20736		2582.22	0.07934
	1162.87	0.33062		2581.25	0.20702		2581.25	0.07918
	1160.94	0.33603		2580.29	0.20668		2580.29	0.07902
	1159.01	0.34143		2579.32	0.20634		2579.32	0.07885
	1157.08	0.34685		2578.36	0.206		2578.36	0.07869
	1155.15	0.3523		2577.4	0.20566		2577.4	0.07853
	1153.22	0.35776		2576.43	0.20532		2576.43	0.07836
	1151.29	0.36326		2575.47	0.20499		2575.47	0.0782
	1149.37	0.36879		2574.5	0.20465		2574.5	0.07804
	1147.44	0.37437		2573.54	0.20432		2573.54	0.07788
	1145.51	0.38007		2572.57	0.20398		2572.57	0.07772
	1143.58	0.38593		2571.61	0.20365		2571.61	0.07756
	1141.65	0.392		2570.65	0.20332		2570.65	0.0774
	1139.72	0.3983		2569.68	0.20299		2569.68	0.07725
	1137.8	0.40485		2568.72	0.20266		2568.72	0.07709
	1135.87	0.41166		2567.75	0.20233		2567.75	0.07693
	1133.94	0.41873		2566.79	0.202		2566.79	0.07678
	1132.01	0.42606		2565.83	0.20166		2565.83	0.07662
	1130.08	0.43366		2564.86	0.20133		2564.86	0.07647
	1128.15	0.44158		2563.9	0.201		2563.9	0.07631
	1126.22	0.44986		2562.93	0.20067		2562.93	0.07616
	1124.3	0.45855		2561.97	0.20034		2561.97	0.07601
	1122.37	0.46761		2561	0.20001		2561	0.07585
	1120.44	0.47702		2560.04	0.19968		2560.04	0.0757
	1118.51	0.48676		2559.08	0.19935		2559.08	0.07555
	1116.58	0.49685		2558.11	0.19902		2558.11	0.0754
	1114.65	0.50729		2557.15	0.19869		2557.15	0.07525
	1112.73	0.51801		2556.18	0.19836		2556.18	0.0751
	1110.8	0.52886		2555.22	0.19804		2555.22	0.07495
	1108.87	0.53962		2554.25	0.19771		2554.25	0.0748
	1106.94	0.55021		2553.29	0.19738		2553.29	0.07465
	1105.01	0.56044		2552.33	0.19706		2552.33	0.0745
	1103.08	0.57019		2551.36	0.19674		2551.36	0.07435
	1101.15	0.57953		2550.4	0.19642		2550.4	0.07419
	1099.23	0.58851		2549.43	0.1961		2549.43	0.07404
	1097.3	0.59719		2548.47	0.19579		2548.47	0.0739
	1095.37	0.60566		2547.5	0.19547		2547.5	0.07375
	1093.44	0.61402		2546.54	0.19516		2546.54	0.0736
	1091.51	0.62236		2545.58	0.19485		2545.58	0.07346
	1089.58	0.63102		2544.61	0.19453		2544.61	0.07331
	1087.66	0.64016		2543.65	0.19423		2543.65	0.07317
	1085.73	0.64958		2542.68	0.19391		2542.68	0.07303
	1083.8	0.6592		2541.72	0.1936		2541.72	0.07288
	1081.87	0.66896		2540.76	0.19329		2540.76	0.07274
	1079.94	0.67899		2539.79	0.19299		2539.79	0.0726
	1078.01	0.68927		2538.83	0.19268		2538.83	0.07245
	1076.08	0.69967		2537.86	0.19237		2537.86	0.07231
	1074.16	0.71031		2536.9	0.19206		2536.9	0.07217
	1072.23	0.72149		2535.93	0.19175		2535.93	0.07202
	1070.3	0.73335		2534.97	0.19145		2534.97	0.07188
	1068.37	0.74579		2534.01	0.19115		2534.01	0.07175
	1066.44	0.75903		2533.04	0.19084		2533.04	0.07161
	1064.51	0.77313		2532.08	0.19054		2532.08	0.07147
	1062.59	0.78785		2531.11	0.19024		2531.11	0.07134
	1060.66	0.80289		2530.15	0.18994		2530.15	0.0712
	1058.73	0.81792		2529.18	0.18964		2529.18	0.07107
	1056.8	0.83304		2528.22	0.18934		2528.22	0.07093
	1054.87	0.84829		2527.26	0.18904		2527.26	0.0708
	1052.94	0.86366		2526.29	0.18874		2526.29	0.07066
	1051.01	0.87867		2525.33	0.18843		2525.33	0.07052
	1049.09	0.89278		2524.36	0.18813		2524.36	0.07039
	1047.16	0.9053		2523.4	0.18784		2523.4	0.07025
	1045.23	0.91642		2522.43	0.18754		2522.43	0.07012
	1043.3	0.92703		2521.47	0.18725		2521.47	0.06999
	1041.37	0.93662		2520.51	0.18696		2520.51	0.06986
	1039.44	0.94525		2519.54	0.18666		2519.54	0.06974
	1037.52	0.95367		2518.58	0.18637		2518.58	0.06961
	1035.59	0.96208		2517.61	0.18609		2517.61	0.06948
	1033.66	0.96998		2516.65	0.18579		2516.65	0.06936
	1031.73	0.97689		2515.68	0.18551		2515.68	0.06923
	1029.8	0.98295		2514.72	0.18523		2514.72	0.0691
	1027.87	0.98823		2513.76	0.18495		2513.76	0.06898
	1025.94	0.993		2512.79	0.18467		2512.79	0.06885
	1024.02	0.99695		2511.83	0.18438		2511.83	0.06872
	1022.09	0.99937		2510.86	0.18411		2510.86	0.0686
	1020.16	1		2509.9	0.18383		2509.9	0.06847
	1018.23	0.99954		2508.94	0.18356		2508.94	0.06835
	1016.3	0.99848		2507.97	0.18328		2507.97	0.06824
	1014.37	0.99587		2507.01	0.18301		2507.01	0.06812
	1012.45	0.99044		2506.04	0.18273		2506.04	0.068
	1010.52	0.98181		2505.08	0.18246		2505.08	0.06788
	1008.59	0.97128		2504.11	0.18218		2504.11	0.06776
	1006.66	0.95957		2503.15	0.1819		2503.15	0.06763
	1004.73	0.94599		2502.19	0.18163		2502.19	0.06751
	1002.8	0.93033		2501.22	0.18136		2501.22	0.06739
	1000.87	0.91304		2500.26	0.18109		2500.26	0.06727
	998.946	0.89434		2499.29	0.18082		2499.29	0.06715
	997.017	0.87411		2498.33	0.18054		2498.33	0.06703
	995.089	0.85265		2497.36	0.18027		2497.36	0.0669
	993.16	0.83007		2496.4	0.18001		2496.4	0.06679
	991.232	0.80641		2495.44	0.17974		2495.44	0.06667
	989.303	0.78215		2494.47	0.17948		2494.47	0.06655
	987.375	0.75761		2493.51	0.17921		2493.51	0.06644
	985.447	0.73294		2492.54	0.17895		2492.54	0.06633
	983.518	0.70838		2491.58	0.17869		2491.58	0.06622
	981.59	0.68404		2490.61	0.17844		2490.61	0.06611
	979.661	0.6601		2489.65	0.17818		2489.65	0.066
	977.733	0.6367		2488.69	0.17793		2488.69	0.06589
	975.804	0.61386		2487.72	0.17768		2487.72	0.06579
	973.876	0.59158		2486.76	0.17744		2486.76	0.06568
	971.947	0.56998		2485.79	0.17719		2485.79	0.06557
	970.019	0.54914		2484.83	0.17694		2484.83	0.06546
	968.09	0.52908		2483.87	0.17671		2483.87	0.06535
	966.162	0.50987		2482.9	0.17646		2482.9	0.06525
	964.233	0.49152		2481.94	0.17622		2481.94	0.06514
	962.305	0.47403		2480.97	0.17598		2480.97	0.06504
	960.376	0.45741		2480.01	0.17574		2480.01	0.06494
	958.448	0.44162		2479.04	0.1755		2479.04	0.06484
	956.52	0.42662		2478.08	0.17527		2478.08	0.06473
	954.591	0.41237		2477.12	0.17503		2477.12	0.06463
	952.663	0.3989		2476.15	0.17479		2476.15	0.06452
	950.734	0.38623		2475.19	0.17455		2475.19	0.06442
	948.806	0.37434		2474.22	0.17431		2474.22	0.06432
	946.877	0.36326		2473.26	0.17407		2473.26	0.06422
	944.949	0.35299		2472.29	0.17383		2472.29	0.06412
	943.02	0.34351		2471.33	0.17359		2471.33	0.06402
	941.092	0.33484		2470.37	0.17336		2470.37	0.06392
	939.163	0.32698		2469.4	0.17313		2469.4	0.06382
	937.235	0.31994		2468.44	0.17289		2468.44	0.06372
	935.306	0.31369		2467.47	0.17266		2467.47	0.06363
	933.378	0.30823		2466.51	0.17242		2466.51	0.06354
	931.449	0.30357		2465.54	0.17219		2465.54	0.06346
	929.521	0.29966		2464.58	0.17195		2464.58	0.06337
	927.593	0.29645		2463.62	0.17172		2463.62	0.06328
	925.664	0.29388		2462.65	0.17149		2462.65	0.0632
	923.736	0.29183		2461.69	0.17127		2461.69	0.06311
	921.807	0.29016		2460.72	0.17104		2460.72	0.06303
	919.879	0.28876		2459.76	0.17081		2459.76	0.06294
	917.95	0.28761		2458.8	0.17059		2458.8	0.06286
	916.022	0.2866		2457.83	0.17038		2457.83	0.06277
	914.093	0.28559		2456.87	0.17015		2456.87	0.06268
	912.165	0.28448		2455.9	0.16994		2455.9	0.0626
	910.236	0.28321		2454.94	0.16972		2454.94	0.06252
	908.308	0.28175		2453.97	0.16951		2453.97	0.06244
	906.379	0.28009		2453.01	0.16931		2453.01	0.06235
	904.451	0.27819		2452.05	0.1691		2452.05	0.06227
	902.522	0.27605		2451.08	0.16889		2451.08	0.06219
	900.594	0.27369		2450.12	0.16869		2450.12	0.06211
	898.666	0.2711		2449.15	0.16849		2449.15	0.06202
	896.737	0.26824		2448.19	0.16829		2448.19	0.06194
	894.809	0.26509		2447.22	0.16809		2447.22	0.06186
	892.88	0.2616		2446.26	0.16789		2446.26	0.06178
	890.952	0.25778		2445.3	0.16769		2445.3	0.06169
	889.023	0.25371		2444.33	0.1675		2444.33	0.06161
	887.095	0.24944		2443.37	0.1673		2443.37	0.06153
	885.166	0.24501		2442.4	0.1671		2442.4	0.06144
	883.238	0.24043		2441.44	0.1669		2441.44	0.06136
	881.309	0.23569		2440.47	0.16671		2440.47	0.06128
	879.381	0.23082		2439.51	0.16651		2439.51	0.06121
	877.452	0.22589		2438.55	0.16632		2438.55	0.06113
	875.524	0.22091		2437.58	0.16613		2437.58	0.06106
	873.595	0.2159		2436.62	0.16593		2436.62	0.06098
	871.667	0.21087		2435.65	0.16574		2435.65	0.0609
	869.739	0.20588		2434.69	0.16555		2434.69	0.06083
	867.81	0.20098		2433.73	0.16536		2433.73	0.06075
	865.882	0.19625		2432.76	0.16517		2432.76	0.06067
	863.953	0.1917		2431.8	0.16499		2431.8	0.0606
	862.025	0.18735		2430.83	0.1648		2430.83	0.06052
	860.096	0.1832		2429.87	0.16462		2429.87	0.06044
	858.168	0.17931		2428.9	0.16443		2428.9	0.06037
	856.239	0.1757		2427.94	0.16425		2427.94	0.06029
	854.311	0.17237		2426.98	0.16406		2426.98	0.06022
	852.382	0.16932		2426.01	0.16388		2426.01	0.06014
	850.454	0.16657		2425.05	0.16369		2425.05	0.06006
	848.525	0.16413		2424.08	0.16351		2424.08	0.05999
	846.597	0.16205		2423.12	0.16332		2423.12	0.05991
	844.668	0.16046		2422.15	0.16314		2422.15	0.05984
	842.74	0.15971		2421.19	0.16295		2421.19	0.05976
	840.812	0.16012		2420.23	0.16277		2420.23	0.05969
	838.883	0.16156		2419.26	0.16258		2419.26	0.05961
	836.955	0.16372		2418.3	0.16241		2418.3	0.05954
	835.026	0.16645		2417.33	0.16222		2417.33	0.05946
	833.098	0.16891		2416.37	0.16204		2416.37	0.05938
	831.169	0.17101		2415.4	0.16186		2415.4	0.05931
	829.241	0.17661		2414.44	0.16168		2414.44	0.05923
	827.312	0.18728		2413.48	0.1615		2413.48	0.05916
	825.384	0.19175		2412.51	0.16133		2412.51	0.05909
	823.455	0.18048		2411.55	0.16115		2411.55	0.05902
	821.527	0.16452		2410.58	0.16098		2410.58	0.05895
	819.598	0.15535		2409.62	0.1608		2409.62	0.05888
	817.67	0.15214		2408.66	0.16063		2408.66	0.0588
	815.741	0.15135		2407.69	0.16046		2407.69	0.05873
	813.813	0.1516		2406.73	0.16029		2406.73	0.05865
	811.885	0.15239		2405.76	0.16011		2405.76	0.05858
	809.956	0.15335		2404.8	0.15993		2404.8	0.05849
	808.028	0.15432		2403.83	0.15976		2403.83	0.05841
	806.099	0.1554		2402.87	0.15959		2402.87	0.05832
	804.171	0.15656		2401.91	0.15941		2401.91	0.05823
	802.242	0.15777		2400.94	0.15923		2400.94	0.05812
	800.314	0.15891		2399.98	0.15906		2399.98	0.058
	798.385	0.1599		2399.01	0.15889		2399.01	0.05786
	796.457	0.16065		2398.05	0.15871		2398.05	0.0577
	794.528	0.16119		2397.08	0.15854		2397.08	0.05753
	792.6	0.16167		2396.12	0.15838		2396.12	0.05736
	790.671	0.16211		2395.16	0.15822		2395.16	0.0572
	788.743	0.16246		2394.19	0.15807		2394.19	0.05709
	786.814	0.16268		2393.23	0.15793		2393.23	0.05704
	784.886	0.1628		2392.26	0.15781		2392.26	0.05708
	782.958	0.16283		2391.3	0.15769		2391.3	0.05722
	781.029	0.16272		2390.33	0.1576		2390.33	0.05747
	779.101	0.1625		2389.37	0.15752		2389.37	0.05785
	777.172	0.16225		2388.41	0.15747		2388.41	0.05836
	775.244	0.16205		2387.44	0.15743		2387.44	0.05903
	773.315	0.16191		2386.48	0.1574		2386.48	0.05985
	771.387	0.16192		2385.51	0.15739		2385.51	0.06087
	769.458	0.16217		2384.55	0.15739		2384.55	0.06208
	767.53	0.16267		2383.58	0.1574		2383.58	0.0635
	765.601	0.1634		2382.62	0.15741		2382.62	0.06515
	763.673	0.16434		2381.66	0.15742		2381.66	0.06702
	761.744	0.16548		2380.69	0.15742		2380.69	0.06913
	759.816	0.16678		2379.73	0.1574		2379.73	0.07146
	757.887	0.16825		2378.76	0.15737		2378.76	0.07402
	755.959	0.16989		2377.8	0.15732		2377.8	0.0768
	754.031	0.17167		2376.84	0.15723		2376.84	0.0798
	752.102	0.17359		2375.87	0.15712		2375.87	0.08296
	750.174	0.17563		2374.91	0.15698		2374.91	0.08625
	748.245	0.17774		2373.94	0.15681		2373.94	0.08964
	746.317	0.17988		2372.98	0.1566		2372.98	0.09311
	744.388	0.18205		2372.01	0.15634		2372.01	0.09659
	742.46	0.18433		2371.05	0.15604		2371.05	0.10004
	740.531	0.18673		2370.09	0.1557		2370.09	0.10345
	738.603	0.18926		2369.12	0.15531		2369.12	0.10675
	736.674	0.19188		2368.16	0.15486		2368.16	0.10986
	734.746	0.19462		2367.19	0.15437		2367.19	0.11269
	732.817	0.19745		2366.23	0.15383		2366.23	0.11521
	730.889	0.20037		2365.26	0.15326		2365.26	0.11739
	728.96	0.20337		2364.3	0.15266		2364.3	0.11915
	727.032	0.20645		2363.34	0.15203		2363.34	0.12028
	725.104	0.20963		2362.37	0.15141		2362.37	0.12053
	723.175	0.21283		2361.41	0.15078		2361.41	0.11988
	721.247	0.21608		2360.44	0.15019		2360.44	0.11857
	719.318	0.21943		2359.48	0.14964		2359.48	0.11689
	717.39	0.2228		2358.51	0.14915		2358.51	0.115
	715.461	0.22605		2357.55	0.14874		2357.55	0.11297
	713.533	0.22923		2356.59	0.14841		2356.59	0.11086
	711.604	0.23253		2355.62	0.14817		2355.62	0.10875
	709.676	0.236		2354.66	0.14803		2354.66	0.10671
	707.747	0.23966		2353.69	0.14799		2353.69	0.1048
	705.819	0.24349		2352.73	0.14804		2352.73	0.10302
	703.89	0.24747		2351.77	0.14815		2351.77	0.10134
	701.962	0.25157		2350.8	0.14833		2350.8	0.09983
	700.033	0.25575		2349.84	0.14854		2349.84	0.0986
	698.105	0.26005		2348.87	0.14877		2348.87	0.09763
	696.177	0.26445		2347.91	0.149		2347.91	0.09686
	694.248	0.26902		2346.94	0.1492		2346.94	0.0963
	692.32	0.27373		2345.98	0.14935		2345.98	0.09601
	690.391	0.27866		2345.02	0.14945		2345.02	0.09603
	688.463	0.28385		2344.05	0.14948		2344.05	0.09634
	686.534	0.28928		2343.09	0.14943		2343.09	0.09689
	684.606	0.295		2342.12	0.14931		2342.12	0.09763
	682.677	0.30112		2341.16	0.14911		2341.16	0.09849
	680.749	0.30764		2340.19	0.14885		2340.19	0.09936
	678.82	0.31439		2339.23	0.14854		2339.23	0.10011
	676.892	0.32111		2338.27	0.1482		2338.27	0.1007
	674.963	0.32748		2337.3	0.14782		2337.3	0.10109
	673.035	0.3331		2336.34	0.14744		2336.34	0.10116
	671.106	0.33771		2335.37	0.14707		2335.37	0.10079
	669.178	0.34193		2334.41	0.1467		2334.41	0.09992
	667.25	0.3457		2333.44	0.14636		2333.44	0.09864
	665.321	0.34767		2332.48	0.14604		2332.48	0.09725
	663.393	0.34844		2331.52	0.14576		2331.52	0.09598
	661.464	0.34829		2330.55	0.14549		2330.55	0.09481
	659.536	0.34731		2329.59	0.14526		2329.59	0.09365
	657.607	0.34575		2328.62	0.14505		2328.62	0.09242
	655.679	0.3438		2327.66	0.14485		2327.66	0.09114
	653.75	0.34158		2326.7	0.14468		2326.7	0.08983
	651.822	0.33908		2325.73	0.14451		2325.73	0.0885
	649.893	0.33632		2324.77	0.14435		2324.77	0.08712
	647.965	0.33344		2323.8	0.14421		2323.8	0.08567
	646.036	0.33064		2322.84	0.14407		2322.84	0.08416
	644.108	0.32793		2321.87	0.14394		2321.87	0.08269
	642.179	0.32525		2320.91	0.14381		2320.91	0.08125
	640.251	0.32254		2319.95	0.14368		2319.95	0.07975
	638.323	0.31977		2318.98	0.14356		2318.98	0.07821
	636.394	0.31693		2318.02	0.14345		2318.02	0.0767
	634.466	0.31405		2317.05	0.14334		2317.05	0.07525
	632.537	0.31123		2316.09	0.14324		2316.09	0.07384
	630.609	0.30842		2315.12	0.14315		2315.12	0.07248
	628.68	0.30555		2314.16	0.14305		2314.16	0.07116
	626.752	0.30257		2313.2	0.14297		2313.2	0.06989
	624.823	0.29952		2312.23	0.14288		2312.23	0.06866
	622.895	0.29646		2311.27	0.1428		2311.27	0.06748
	620.966	0.29337		2310.3	0.14271		2310.3	0.06636
	619.038	0.29015		2309.34	0.14263		2309.34	0.06532
	617.109	0.28669		2308.37	0.14254		2308.37	0.06438
	615.181	0.28314		2307.41	0.14245		2307.41	0.06351
	613.252	0.27959		2306.45	0.14236		2306.45	0.06271
	611.324	0.27598		2305.48	0.14227		2305.48	0.06195
	609.396	0.27233		2304.52	0.14218		2304.52	0.06121
	607.467	0.26865		2303.55	0.14207		2303.55	0.06047
	605.539	0.26489		2302.59	0.14197		2302.59	0.05972
	603.61	0.26104		2301.63	0.14187		2301.63	0.05897
	601.682	0.25719		2300.66	0.14177		2300.66	0.05822
	599.753	0.25331		2299.7	0.14166		2299.7	0.0575
	597.825	0.24947		2298.73	0.14154		2298.73	0.05681
	595.896	0.24573		2297.77	0.14142		2297.77	0.05617
	593.968	0.242		2296.8	0.1413		2296.8	0.05556
	592.039	0.23825		2295.84	0.14117		2295.84	0.05498
	590.111	0.23466		2294.88	0.14104		2294.88	0.05442
	588.182	0.23145		2293.91	0.1409		2293.91	0.05389
	586.254	0.2285		2292.95	0.14076		2292.95	0.05339
	584.325	0.22575		2291.98	0.14061		2291.98	0.05291
	582.397	0.22327		2291.02	0.14047		2291.02	0.05244
	580.469	0.22116		2290.05	0.14033		2290.05	0.05199
	578.54	0.21965		2289.09	0.14018		2289.09	0.05155
	576.612	0.21884		2288.13	0.14003		2288.13	0.05113
	574.683	0.21874		2287.16	0.13988		2287.16	0.05076
	572.755	0.2193		2286.2	0.13973		2286.2	0.05043
	570.826	0.22042		2285.23	0.13959		2285.23	0.05015
	568.898	0.22193		2284.27	0.13944		2284.27	0.04989
	566.969	0.22361		2283.3	0.13929		2283.3	0.04967
	565.041	0.22531		2282.34	0.13914		2282.34	0.04948
	563.112	0.22692		2281.38	0.13899		2281.38	0.04933
	561.184	0.22838		2280.41	0.13883		2280.41	0.04921
	559.255	0.22967		2279.45	0.13867		2279.45	0.04911
	557.327	0.23086		2278.48	0.1385		2278.48	0.04903
	555.398	0.23197		2277.52	0.13833		2277.52	0.04898
	553.47	0.23296		2276.56	0.13816		2276.56	0.04893
	551.542	0.23387		2275.59	0.13799		2275.59	0.0489
	549.613	0.23489		2274.63	0.13781		2274.63	0.04886
	547.685	0.2362		2273.66	0.13763		2273.66	0.04883
	545.756	0.23788		2272.7	0.13745		2272.7	0.04879
	543.828	0.24001		2271.73	0.13726		2271.73	0.04874
	541.899	0.24266		2270.77	0.13708		2270.77	0.04867
	539.971	0.24586		2269.81	0.1369		2269.81	0.04857
	538.042	0.24965		2268.84	0.13672		2268.84	0.04845
	536.114	0.25397		2267.88	0.13653		2267.88	0.04831
	534.185	0.25879		2266.91	0.13635		2266.91	0.04815
	532.257	0.26413		2265.95	0.13618		2265.95	0.04798
	530.328	0.27001		2264.98	0.13599		2264.98	0.04781
	528.4	0.2764		2264.02	0.13581		2264.02	0.04764
	526.471	0.28343		2263.06	0.13564		2263.06	0.04747
	524.543	0.29077		2262.09	0.13546		2262.09	0.04729
	522.615	0.29781		2261.13	0.13529		2261.13	0.04712
	520.686	0.30484		2260.16	0.13511		2260.16	0.04694
	518.758	0.31234		2259.2	0.13494		2259.2	0.04675
	516.829	0.32005		2258.23	0.13477		2258.23	0.04657
	514.901	0.32724		2257.27	0.13459		2257.27	0.04639
	512.972	0.33352		2256.31	0.13441		2256.31	0.04621
	511.044	0.33902		2255.34	0.13424		2255.34	0.04603
	509.115	0.34432		2254.38	0.13407		2254.38	0.04585
	507.187	0.35035		2253.41	0.13389		2253.41	0.04567
	505.258	0.3576		2252.45	0.13371		2252.45	0.0455
	503.33	0.36647		2251.48	0.13353		2251.48	0.04533
	501.401	0.37736		2250.52	0.13336		2250.52	0.04516
	499.473	0.38953		2249.56	0.13318		2249.56	0.045
	497.544	0.40256		2248.59	0.133		2248.59	0.04484
	495.616	0.41667		2247.63	0.13283		2247.63	0.04469
	493.688	0.43183		2246.66	0.13265		2246.66	0.04454
	491.759	0.44821		2245.7	0.13247		2245.7	0.04439
	489.831	0.46527		2244.74	0.13229		2244.74	0.04424
	487.902	0.48223		2243.77	0.13211		2243.77	0.0441
	485.974	0.49943		2242.81	0.13193		2242.81	0.04396
	484.045	0.51774		2241.84	0.13175		2241.84	0.04383
	482.117	0.53666		2240.88	0.13157		2240.88	0.04369
	480.188	0.5551		2239.91	0.13139		2239.91	0.04356
	478.26	0.5733		2238.95	0.13121		2238.95	0.04343
	476.331	0.59124		2237.99	0.13102		2237.99	0.04331
	474.403	0.6085		2237.02	0.13085		2237.02	0.04318
	472.474	0.62575		2236.06	0.13066		2236.06	0.04305
	470.546	0.64187		2235.09	0.13049		2235.09	0.04293
	468.617	0.65485		2234.13	0.13031		2234.13	0.04281
	466.689	0.66581		2233.16	0.13013		2233.16	0.04269
	464.76	0.67502		2232.2	0.12995		2232.2	0.04258
	462.832	0.68188		2231.24	0.12978		2231.24	0.04246
	460.904	0.6861		2230.27	0.1296		2230.27	0.04235
	458.975	0.6872		2229.31	0.12942		2229.31	0.04224
	457.047	0.68566		2228.34	0.12925		2228.34	0.04212
	455.118	0.68205		2227.38	0.12907		2227.38	0.04201
	453.19	0.67657		2226.41	0.1289		2226.41	0.0419
	451.261	0.66986		2225.45	0.12872		2225.45	0.04179
	449.333	0.66257		2224.49	0.12854		2224.49	0.04168
	447.404	0.6534		2223.52	0.12837		2223.52	0.04157
	445.476	0.64187		2222.56	0.1282		2222.56	0.04147
	443.547	0.62857		2221.59	0.12802		2221.59	0.04136
	441.619	0.61349		2220.63	0.12784		2220.63	0.04125
	439.69	0.59794		2219.67	0.12767		2219.67	0.04115
	437.762	0.5808		2218.7	0.1275		2218.7	0.04104
	435.834	0.5617		2217.74	0.12732		2217.74	0.04093
	433.905	0.54353		2216.77	0.12714		2216.77	0.04082
	431.977	0.52669		2215.81	0.12697		2215.81	0.04071
	430.048	0.51017		2214.84	0.1268		2214.84	0.0406
	428.12	0.49477		2213.88	0.12662		2213.88	0.0405
	426.191	0.48061		2212.92	0.12644		2212.92	0.04039
	424.263	0.46739		2211.95	0.12626		2211.95	0.04028
	422.334	0.45643		2210.99	0.12609		2210.99	0.04017
	420.406	0.44595		2210.02	0.12592		2210.02	0.04006
	418.477	0.43222		2209.06	0.12574		2209.06	0.03996
	416.549	0.42056		2208.09	0.12557		2208.09	0.03985
	414.62	0.41254		2207.13	0.12539		2207.13	0.03974
	412.692	0.40459		2206.17	0.12522		2206.17	0.03964
	410.763	0.39596		2205.2	0.12505		2205.2	0.03954
	408.835	0.38702		2204.24	0.12487		2204.24	0.03943
	406.906	0.378		2203.27	0.1247		2203.27	0.03933
	404.978	0.36912		2202.31	0.12453		2202.31	0.03923
	403.05	0.36048		2201.34	0.12436		2201.34	0.03913
	401.121	0.35219		2200.38	0.12419		2200.38	0.03902
	399.193	0.34309		2199.42	0.12402		2199.42	0.03892
				2198.45	0.12385		2198.45	0.03882
				2197.49	0.12368		2197.49	0.03871
				2196.52	0.12351		2196.52	0.03861
				2195.56	0.12334		2195.56	0.03851
				2194.6	0.12318		2194.6	0.03841
				2193.63	0.12301		2193.63	0.03831
				2192.67	0.12285		2192.67	0.03821
				2191.7	0.12268		2191.7	0.03811
				2190.74	0.12251		2190.74	0.038
				2189.77	0.12235		2189.77	0.0379
				2188.81	0.12219		2188.81	0.0378
				2187.85	0.12202		2187.85	0.0377
				2186.88	0.12186		2186.88	0.0376
				2185.92	0.1217		2185.92	0.0375
				2184.95	0.12154		2184.95	0.0374
				2183.99	0.12137		2183.99	0.0373
				2183.02	0.12121		2183.02	0.0372
				2182.06	0.12104		2182.06	0.03711
				2181.1	0.12088		2181.1	0.03701
				2180.13	0.12071		2180.13	0.03691
				2179.17	0.12055		2179.17	0.03682
				2178.2	0.1204		2178.2	0.03672
				2177.24	0.12024		2177.24	0.03662
				2176.27	0.12007		2176.27	0.03653
				2175.31	0.11992		2175.31	0.03643
				2174.35	0.11976		2174.35	0.03634
				2173.38	0.1196		2173.38	0.03624
				2172.42	0.11945		2172.42	0.03615
				2171.45	0.1193		2171.45	0.03605
				2170.49	0.11914		2170.49	0.03596
				2169.53	0.119		2169.53	0.03586
				2168.56	0.11884		2168.56	0.03577
				2167.6	0.11869		2167.6	0.03567
				2166.63	0.11854		2166.63	0.03558
				2165.67	0.11839		2165.67	0.03548
				2164.7	0.11823		2164.7	0.03539
				2163.74	0.11809		2163.74	0.0353
				2162.78	0.11793		2162.78	0.03521
				2161.81	0.11778		2161.81	0.03512
				2160.85	0.11763		2160.85	0.03503
				2159.88	0.11748		2159.88	0.03493
				2158.92	0.11733		2158.92	0.03484
				2157.95	0.11719		2157.95	0.03474
				2156.99	0.11703		2156.99	0.03465
				2156.03	0.11689		2156.03	0.03456
				2155.06	0.11674		2155.06	0.03447
				2154.1	0.11659		2154.1	0.03438
				2153.13	0.11645		2153.13	0.03429
				2152.17	0.11631		2152.17	0.0342
				2151.2	0.11617		2151.2	0.03412
				2150.24	0.11603		2150.24	0.03403
				2149.28	0.11588		2149.28	0.03395
				2148.31	0.11575		2148.31	0.03387
				2147.35	0.11561		2147.35	0.03379
				2146.38	0.11547		2146.38	0.0337
				2145.42	0.11533		2145.42	0.03361
				2144.46	0.11519		2144.46	0.03352
				2143.49	0.11505		2143.49	0.03344
				2142.53	0.11492		2142.53	0.03336
				2141.56	0.11478		2141.56	0.03327
				2140.6	0.11464		2140.6	0.03319
				2139.63	0.11451		2139.63	0.03311
				2138.67	0.11437		2138.67	0.03302
				2137.71	0.11424		2137.71	0.03294
				2136.74	0.1141		2136.74	0.03286
				2135.78	0.11397		2135.78	0.03278
				2134.81	0.11384		2134.81	0.0327
				2133.85	0.1137		2133.85	0.03261
				2132.88	0.11357		2132.88	0.03253
				2131.92	0.11344		2131.92	0.03245
				2130.96	0.11331		2130.96	0.03236
				2129.99	0.11318		2129.99	0.03227
				2129.03	0.11305		2129.03	0.03219
				2128.06	0.11292		2128.06	0.03211
				2127.1	0.1128		2127.1	0.03204
				2126.13	0.11266		2126.13	0.03196
				2125.17	0.11254		2125.17	0.03188
				2124.21	0.11241		2124.21	0.03181
				2123.24	0.11229		2123.24	0.03173
				2122.28	0.11216		2122.28	0.03165
				2121.31	0.11203		2121.31	0.03158
				2120.35	0.1119		2120.35	0.0315
				2119.39	0.11178		2119.39	0.03142
				2118.42	0.11165		2118.42	0.03134
				2117.46	0.11153		2117.46	0.03126
				2116.49	0.11139		2116.49	0.03119
				2115.53	0.11127		2115.53	0.03111
				2114.56	0.11114		2114.56	0.03103
				2113.6	0.11102		2113.6	0.03096
				2112.64	0.11089		2112.64	0.03088
				2111.67	0.11076		2111.67	0.0308
				2110.71	0.11063		2110.71	0.03072
				2109.74	0.11051		2109.74	0.03064
				2108.78	0.11039		2108.78	0.03056
				2107.81	0.11026		2107.81	0.03048
				2106.85	0.11013		2106.85	0.0304
				2105.89	0.11002		2105.89	0.03031
				2104.92	0.10989		2104.92	0.03023
				2103.96	0.10977		2103.96	0.03015
				2102.99	0.10965		2102.99	0.03008
				2102.03	0.10953		2102.03	0.03001
				2101.06	0.10941		2101.06	0.02994
				2100.1	0.10929		2100.1	0.02987
				2099.14	0.10918		2099.14	0.0298
				2098.17	0.10905		2098.17	0.02972
				2097.21	0.10894		2097.21	0.02965
				2096.24	0.10881		2096.24	0.02957
				2095.28	0.10869		2095.28	0.0295
				2094.31	0.10858		2094.31	0.02942
				2093.35	0.10845		2093.35	0.02935
				2092.39	0.10832		2092.39	0.02928
				2091.42	0.1082		2091.42	0.02921
				2090.46	0.10807		2090.46	0.02914
				2089.49	0.10794		2089.49	0.02907
				2088.53	0.10781		2088.53	0.029
				2087.57	0.10768		2087.57	0.02893
				2086.6	0.10755		2086.6	0.02887
				2085.64	0.10742		2085.64	0.0288
				2084.67	0.10729		2084.67	0.02872
				2083.71	0.10716		2083.71	0.02865
				2082.74	0.10703		2082.74	0.02858
				2081.78	0.1069		2081.78	0.0285
				2080.82	0.10677		2080.82	0.02842
				2079.85	0.10665		2079.85	0.02834
				2078.89	0.10653		2078.89	0.02828
				2077.92	0.1064		2077.92	0.02823
				2076.96	0.10628		2076.96	0.02818
				2075.99	0.10616		2075.99	0.02812
				2075.03	0.10603		2075.03	0.02805
[truncated: 1,737 more rows]

## Sheet: Figure 3j
Figure 3j
	Energy (eV)	Absorption
		Co/SiO2	Co@Si0.52	Co@Si0.95	Co@Si1.87
	7699.8	0.00994	0.00559	0.00515	0.00485
	7700	0.01011	0.00584	0.00536	0.00505
	7700.2	0.01053	0.00605	0.00545	0.00513
	7700.4	0.01079	0.00621	0.00564	0.00538
	7700.6	0.01103	0.00635	0.00573	0.00576
	7700.8	0.01119	0.00661	0.006	0.00574
	7701	0.01149	0.00679	0.00619	0.00594
	7701.2	0.0118	0.00694	0.00642	0.00616
	7701.4	0.01212	0.00715	0.00653	0.0064
	7701.6	0.01252	0.00739	0.00675	0.00658
	7701.8	0.01287	0.00759	0.00692	0.00676
	7702	0.01317	0.00782	0.00716	0.00687
	7702.2	0.01353	0.00808	0.00744	0.00713
	7702.4	0.01385	0.00832	0.00768	0.00728
	7702.6	0.0144	0.0086	0.0079	0.00742
	7702.8	0.01482	0.0089	0.00806	0.00781
	7703	0.01537	0.00912	0.00835	0.00809
	7703.2	0.01573	0.00942	0.00858	0.00821
	7703.4	0.01628	0.00979	0.00896	0.00849
	7703.6	0.01675	0.01004	0.00925	0.00888
	7703.8	0.01733	0.01038	0.0095	0.00905
	7704	0.01801	0.01075	0.00983	0.00931
	7704.2	0.01865	0.01118	0.01016	0.00989
	7704.4	0.01942	0.01145	0.0106	0.00996
	7704.6	0.0202	0.01186	0.01091	0.01025
	7704.8	0.021	0.01231	0.01125	0.01076
	7705	0.02192	0.01267	0.0116	0.01112
	7705.2	0.02302	0.01316	0.01203	0.01154
	7705.4	0.02409	0.0138	0.0126	0.012
	7705.6	0.0253	0.01431	0.01316	0.01243
	7705.8	0.02661	0.01488	0.01374	0.01294
	7706	0.02804	0.01554	0.01431	0.01346
	7706.2	0.02977	0.01636	0.01503	0.01419
	7706.4	0.03181	0.01709	0.0157	0.0149
	7706.6	0.03395	0.01798	0.0165	0.01577
	7706.8	0.03659	0.01921	0.01745	0.01657
	7707	0.03976	0.02039	0.01859	0.01769
	7707.2	0.04342	0.0219	0.01994	0.01901
	7707.4	0.04796	0.02376	0.02138	0.02055
	7707.6	0.05355	0.02601	0.02354	0.02258
	7707.8	0.06068	0.02879	0.02618	0.02505
	7708	0.06957	0.03227	0.02922	0.02809
	7708.2	0.08068	0.03637	0.03305	0.03187
	7708.4	0.09407	0.04115	0.03725	0.03626
	7708.6	0.10992	0.04641	0.04207	0.0411
	7708.8	0.12743	0.05171	0.04698	0.04582
	7709	0.14618	0.05674	0.05146	0.05023
	7709.2	0.16535	0.06106	0.05516	0.05347
	7709.4	0.18446	0.06421	0.05777	0.05557
	7709.6	0.20294	0.06643	0.05918	0.05604
	7709.8	0.22046	0.06716	0.05928	0.05511
	7710	0.23729	0.06713	0.05845	0.05317
	7710.2	0.25312	0.06645	0.05704	0.05075
	7710.4	0.26838	0.06578	0.05563	0.04846
	7710.6	0.28264	0.06527	0.05449	0.04634
	7710.8	0.2961	0.06516	0.05371	0.04466
	7711	0.30864	0.06545	0.05349	0.04392
	7711.2	0.32021	0.06627	0.05361	0.04331
	7711.4	0.33093	0.06731	0.0542	0.04313
	7711.6	0.34039	0.06869	0.05507	0.0431
	7711.8	0.34861	0.07025	0.05614	0.04328
	7712	0.35576	0.07217	0.05754	0.04371
	7712.2	0.36193	0.07438	0.05929	0.04433
	7712.4	0.36697	0.07706	0.06149	0.04547
	7712.6	0.37112	0.08007	0.06419	0.04702
	7712.8	0.37448	0.08371	0.0674	0.04877
	7713	0.37711	0.08786	0.07118	0.05108
	7713.2	0.37912	0.09273	0.07564	0.0538
	7713.4	0.38073	0.09819	0.08077	0.05703
	7713.6	0.38201	0.10439	0.08655	0.06084
	7713.8	0.38336	0.11137	0.09313	0.06546
	7714	0.38508	0.11917	0.10059	0.07085
	7714.2	0.38723	0.12785	0.10895	0.07708
	7714.4	0.39018	0.13745	0.1182	0.08432
	7714.6	0.39413	0.14809	0.12852	0.0927
	7714.8	0.39918	0.15986	0.13986	0.10221
	7715	0.40548	0.17279	0.15249	0.11305
	7715.2	0.41278	0.18692	0.16638	0.12515
	7715.4	0.42108	0.20242	0.18164	0.13879
	7715.6	0.43028	0.21954	0.19857	0.15405
	7715.8	0.44022	0.23838	0.21728	0.1709
	7716	0.45063	0.2589	0.23783	0.18966
	7716.2	0.46132	0.28124	0.26028	0.21027
	7716.4	0.47223	0.30531	0.28448	0.23287
	7716.6	0.48326	0.331	0.31052	0.25753
	7716.8	0.49435	0.35809	0.33816	0.28442
	7717	0.5053	0.38617	0.36693	0.31338
	7717.2	0.5161	0.41492	0.39657	0.3443
	7717.4	0.52676	0.44403	0.42678	0.37686
	7717.6	0.5376	0.47315	0.4572	0.41117
	7717.8	0.5484	0.50204	0.48746	0.4469
	7718	0.5591	0.53055	0.51731	0.48348
	7718.2	0.56978	0.55824	0.54657	0.52016
	7718.4	0.58042	0.58497	0.5749	0.55671
	7718.6	0.59114	0.61085	0.60221	0.59229
	7718.8	0.6018	0.63597	0.6287	0.62658
	7719	0.61246	0.66038	0.65427	0.65898
	7719.2	0.62306	0.68429	0.67933	0.68929
	7719.4	0.63368	0.70818	0.70429	0.71793
	7719.6	0.64426	0.73252	0.7296	0.74519
	7719.8	0.65489	0.75775	0.75562	0.77135
	7720	0.66547	0.784	0.78277	0.79697
	7720.2	0.67611	0.81179	0.81141	0.82303
	7720.4	0.68672	0.84141	0.84205	0.84998
	7720.6	0.69739	0.87279	0.87477	0.87855
	7720.8	0.70811	0.90581	0.90952	0.90915
	7721	0.71899	0.94012	0.94576	0.94212
	7721.2	0.72994	0.97516	0.98316	0.97737
	7721.4	0.74107	1.01048	1.02121	1.01482
	7721.6	0.7523	1.0455	1.05923	1.05403
	7721.8	0.76367	1.07953	1.09643	1.0945
	7722	0.7751	1.11206	1.132	1.13568
	7722.2	0.78652	1.14261	1.16596	1.17686
	7722.4	0.79789	1.17097	1.19777	1.21732
	7722.6	0.80928	1.19696	1.22699	1.25625
	7722.8	0.82053	1.22022	1.25334	1.29219
	7723	0.83146	1.2408	1.27669	1.32467
	7723.2	0.84206	1.25884	1.29727	1.35313
	7723.4	0.85222	1.2747	1.31513	1.37697
	7723.6	0.86185	1.28843	1.33059	1.39637
	7723.8	0.87108	1.30051	1.34402	1.41096
	7724	0.87966	1.3113	1.35583	1.4217
	7724.2	0.88756	1.32099	1.36669	1.42871
	7724.4	0.89475	1.33036	1.37655	1.4325
	7724.6	0.90145	1.33927	1.38627	1.43387
	7724.8	0.90733	1.34823	1.39552	1.4331
	7725	0.91289	1.3572	1.40513	1.43084
	7725.2	0.91771	1.36627	1.41456	1.4277
	7725.4	0.9222	1.3749	1.42371	1.42382
	7725.6	0.92608	1.38294	1.43217	1.41976
	7725.8	0.92953	1.38998	1.43947	1.41616
	7726	0.93262	1.39582	1.44548	1.41282
	7726.2	0.93524	1.4	1.44926	1.4097
	7726.4	0.93761	1.40198	1.45066	1.40633
	7726.6	0.93961	1.40148	1.44925	1.40291
	7726.8	0.94134	1.39868	1.44507	1.39942
	7727	0.9426	1.39337	1.43805	1.39508
	7727.2	0.9437	1.38507	1.42814	1.38986
	7727.4	0.94459	1.37485	1.41555	1.38386
	7727.6	0.94542	1.36186	1.4005	1.37656
	7727.8	0.94577	1.34714	1.38356	1.36734
	7728	0.946	1.3306	1.36489	1.35689
	7728.2	0.94624	1.31253	1.34453	1.34473
	7728.4	0.94612	1.29332	1.32344	1.33121
	7728.6	0.94604	1.27366	1.30165	1.31621
	7728.8	0.94597	1.25357	1.27945	1.30009
	7729	0.94571	1.23357	1.25781	1.283
	7729.2	0.9457	1.21382	1.2363	1.26558
	7729.4	0.94555	1.19473	1.21576	1.24782
	7729.6	0.94551	1.17655	1.19628	1.23013
	7729.8	0.94537	1.15924	1.17817	1.21253
	7730	0.94584	1.14284	1.16057	1.19512
	7730.2	0.94641	1.12784	1.1446	1.17869
	7730.4	0.9471	1.11407	1.13014	1.16339
	7730.6	0.94789	1.10131	1.11681	1.14833
	7730.8	0.94912	1.0898	1.10448	1.13417
	7731	0.95056	1.07926	1.09325	1.12136
	7731.2	0.95226	1.06932	1.08294	1.10949
	7731.4	0.95397	1.06037	1.07341	1.09839
	7731.6	0.95594	1.05194	1.06452	1.088
	7731.8	0.95814	1.04406	1.05623	1.07865
	7732	0.96031	1.03624	1.0482	1.07009
	7732.2	0.96237	1.02905	1.0399	1.06163
	7732.4	0.96447	1.02183	1.0322	1.05409
	7732.6	0.96643	1.0142	1.02442	1.04696
	7732.8	0.96833	1.00691	1.01629	1.04015
	7733	0.96982	0.9996	1.00788	1.03386
	7733.2	0.97152	0.99228	1.00012	1.02767
	7733.4	0.9725	0.98472	0.99197	1.02136
	7733.6	0.97294	0.97725	0.98373	1.01529
	7733.8	0.9736	0.96983	0.97585	1.00997
	7734	0.97342	0.96271	0.96811	1.00425
	7734.2	0.97282	0.95594	0.9605	0.99916
	7734.4	0.97232	0.94925	0.95377	0.99407
	7734.6	0.97114	0.94324	0.94753	0.9894
	7734.8	0.96976	0.93742	0.94133	0.98528
	7735	0.96828	0.93207	0.9359	0.98082
	7735.2	0.96636	0.92761	0.93107	0.97689
	7735.4	0.96432	0.92342	0.9265	0.97361
	7735.6	0.96218	0.91961	0.92282	0.97039
	7735.8	0.96008	0.91654	0.91945	0.96788
	7736	0.95799	0.91373	0.9169	0.96507
	7736.2	0.95565	0.91195	0.91452	0.9631
	7736.4	0.95366	0.91028	0.91302	0.96149
	7736.6	0.95161	0.9095	0.91214	0.9602
	7736.8	0.9499	0.90899	0.91146	0.95948
	7737	0.94784	0.90883	0.91149	0.95836
	7737.2	0.94651	0.9094	0.91201	0.95827
	7737.4	0.9447	0.91024	0.91298	0.95822
	7737.6	0.94328	0.91183	0.9143	0.95837
	7737.8	0.94209	0.91331	0.91616	0.9588
	7738	0.9405	0.91565	0.91873	0.95947
	7738.2	0.94	0.91788	0.92079	0.96026
	7738.4	0.93832	0.92083	0.92392	0.96075
	7738.6	0.93829	0.92374	0.92672	0.96191
	7738.8	0.93669	0.92693	0.93022	0.96331
	7739	0.93645	0.93073	0.93397	0.96441
	7739.2	0.93505	0.93421	0.93712	0.96536
	7739.4	0.93437	0.93796	0.94107	0.96665
	7739.6	0.93352	0.94122	0.94448	0.9678
	7739.8	0.93248	0.94465	0.94792	0.96878
	7740	0.93188	0.94779	0.95074	0.9695
	7740.2	0.93078	0.9511	0.95436	0.97029
	7740.4	0.92996	0.95366	0.95626	0.97027
	7740.6	0.92864	0.95585	0.95879	0.97079
	7740.8	0.92793	0.95747	0.95999	0.96996
	7741	0.92675	0.95894	0.96163	0.96976
	7741.2	0.92592	0.95962	0.96158	0.9685
	7741.4	0.92468	0.9601	0.96212	0.96739
	7741.6	0.92407	0.95982	0.96106	0.96575
	7741.8	0.92317	0.95921	0.96082	0.96399
	7742	0.92226	0.95801	0.95891	0.96155
	7742.7	0.91975	0.95037	0.94983	0.95108
	7743.4	0.91759	0.93953	0.93734	0.93736
	7744.1	0.91587	0.92643	0.9225	0.92158
	7744.8	0.9149	0.91292	0.90744	0.90511
	7745.5	0.91465	0.90003	0.89357	0.88898
	7746.2	0.91526	0.88858	0.88126	0.87377
	7746.9	0.91716	0.87864	0.87057	0.86041
	7747.6	0.9203	0.87018	0.86125	0.84895
	7748.3	0.92491	0.86333	0.85376	0.83999
	7749.99	0.94025	0.85258	0.84166	0.82683
	7751	0.95176	0.85033	0.83871	0.82461

## Sheet: Figure 3k
Figure 3k
		Intensity
	Radial distance (Å)	Co/SiO2	Co/SiO2(fit)	Co@Si0.52	Co@Si0.52(fit)	Co@Si0.95	Co@Si0.95(fit)	Co@Si1.87	Co@Si1.87 (fit)
	0	0.00718	0.00851	0.08309	0.09657	0.08608	0.10598	0.08905	0.09978
	0.03068	0.00782	0.00899	0.08166	0.09638	0.08487	0.10578	0.08747	0.09964
	0.06136	0.00928	0.01016	0.07775	0.09593	0.08158	0.10528	0.08316	0.09932
	0.09204	0.01085	0.01153	0.07251	0.09553	0.07721	0.10483	0.07746	0.09913
	0.12272	0.01202	0.01265	0.06779	0.09558	0.07337	0.10489	0.07252	0.09944
	0.1534	0.01251	0.01324	0.0658	0.09644	0.07182	0.10583	0.07081	0.10058
	0.18408	0.0122	0.01312	0.06791	0.09826	0.07371	0.10782	0.07373	0.1027
	0.21476	0.01112	0.01228	0.07367	0.10092	0.07876	0.11075	0.08049	0.10569
	0.24544	0.00952	0.01084	0.08112	0.10409	0.08548	0.11423	0.0888	0.10922
	0.27612	0.00793	0.00915	0.08811	0.10734	0.09204	0.1178	0.09625	0.1129
	0.3068	0.00728	0.00798	0.09299	0.11031	0.09698	0.12106	0.10113	0.1164
	0.33748	0.00825	0.00825	0.09491	0.11283	0.09945	0.12383	0.10267	0.11957
	0.36816	0.01031	0.00999	0.0939	0.11499	0.09944	0.12621	0.10116	0.12253
	0.39884	0.01248	0.01228	0.09101	0.11714	0.09779	0.12859	0.09806	0.12561
	0.42951	0.01409	0.01428	0.08826	0.1198	0.09621	0.13152	0.0959	0.12928
	0.46019	0.0147	0.01538	0.08826	0.12345	0.09687	0.13554	0.09753	0.13395
	0.49087	0.01408	0.01523	0.09291	0.12837	0.1014	0.14095	0.10448	0.13985
	0.52155	0.01213	0.01362	0.10208	0.13452	0.10996	0.14772	0.11584	0.14691
	0.55223	0.00908	0.01059	0.11379	0.14158	0.12108	0.15546	0.12905	0.15483
	0.58291	0.00588	0.00667	0.12544	0.14906	0.13264	0.16367	0.14133	0.16318
	0.61359	0.00608	0.00474	0.1349	0.15653	0.14268	0.17187	0.15066	0.17166
	0.64427	0.01055	0.00886	0.141	0.1638	0.15007	0.17986	0.15624	0.18017
	0.67495	0.01604	0.01483	0.14381	0.171	0.15472	0.18779	0.15874	0.18893
	0.70563	0.02113	0.0205	0.14487	0.17857	0.15783	0.19614	0.16044	0.19841
	0.73631	0.02505	0.02492	0.14713	0.18712	0.16177	0.20558	0.16489	0.20914
	0.76699	0.02724	0.02736	0.15417	0.19721	0.16951	0.21671	0.17562	0.22156
	0.79767	0.02736	0.02728	0.16847	0.20912	0.1833	0.22986	0.19423	0.23582
	0.82835	0.02532	0.02442	0.18995	0.22275	0.20352	0.24489	0.21962	0.2517
	0.85903	0.02154	0.01881	0.21629	0.23762	0.2286	0.26128	0.24888	0.2687
	0.88971	0.01738	0.01127	0.24425	0.25311	0.25597	0.27834	0.2788	0.28626
	0.92039	0.01592	0.00726	0.27092	0.26866	0.28303	0.29546	0.30683	0.30397
	0.95107	0.01978	0.01558	0.29426	0.28398	0.3079	0.31235	0.33158	0.32171
	0.98175	0.0269	0.02701	0.31343	0.29922	0.32972	0.32917	0.35299	0.33978
	1.01243	0.03427	0.03784	0.32892	0.31492	0.34878	0.34652	0.37229	0.35879
	1.04311	0.03997	0.04649	0.3424	0.3319	0.36645	0.36528	0.39161	0.37951
	1.07379	0.0427	0.05178	0.35634	0.35095	0.38476	0.38634	0.41335	0.40262
	1.10447	0.04164	0.0529	0.3732	0.37259	0.40576	0.41025	0.43929	0.42849
	1.13515	0.03653	0.0496	0.39456	0.39686	0.43074	0.43707	0.46998	0.45701
	1.16583	0.02814	0.04272	0.42049	0.42334	0.45974	0.46632	0.50461	0.48773
	1.1965	0.02036	0.03526	0.44961	0.4513	0.49162	0.49722	0.54143	0.52
	1.22718	0.02373	0.03419	0.47976	0.47998	0.52455	0.52894	0.57848	0.55321
	1.25786	0.03889	0.04463	0.5088	0.50884	0.55672	0.5609	0.61428	0.58704
	1.28854	0.05756	0.0621	0.53537	0.53776	0.58693	0.59298	0.6482	0.62149
	1.31922	0.07558	0.08092	0.55927	0.56696	0.61497	0.62544	0.68057	0.65686
	1.3499	0.09048	0.09748	0.58153	0.59689	0.64167	0.65877	0.71245	0.69348
	1.38058	0.10051	0.10946	0.60397	0.62788	0.66849	0.69334	0.74503	0.73144
	1.41126	0.10483	0.11567	0.62851	0.65977	0.69693	0.729	0.77897	0.77025
	1.44194	0.1041	0.11651	0.65626	0.69166	0.7277	0.76474	0.81383	0.80867
	1.47262	0.1015	0.11483	0.68676	0.72181	0.7601	0.79866	0.84783	0.84466
	1.5033	0.10354	0.11667	0.71783	0.74775	0.79188	0.82806	0.878	0.8756
	1.53398	0.11772	0.12945	0.74595	0.7666	0.81952	0.84978	0.90068	0.89854
	1.56466	0.14648	0.15656	0.76692	0.77546	0.83887	0.86063	0.91212	0.91063
	1.59534	0.18619	0.19513	0.77673	0.77177	0.84593	0.85777	0.9091	0.90941
	1.62602	0.23153	0.23971	0.77215	0.75365	0.83742	0.83914	0.88936	0.89316
	1.6567	0.27799	0.28517	0.75123	0.72018	0.81131	0.80368	0.85194	0.8611
	1.68738	0.3225	0.32782	0.71347	0.67148	0.76707	0.75148	0.79732	0.81349
	1.71806	0.36387	0.36595	0.65985	0.60876	0.70573	0.68384	0.72738	0.75171
	1.74874	0.40343	0.40062	0.5927	0.53426	0.62979	0.60318	0.64528	0.67816
	1.77942	0.4454	0.43631	0.51535	0.45104	0.54292	0.51284	0.55527	0.59609
	1.8101	0.49654	0.48078	0.43172	0.36275	0.44954	0.41681	0.4624	0.50946
	1.84078	0.56434	0.54305	0.34588	0.27326	0.35434	0.31942	0.37224	0.42264
	1.87146	0.6542	0.62991	0.26173	0.18637	0.26161	0.22492	0.29077	0.34018
	1.90214	0.76747	0.74314	0.18328	0.10544	0.17471	0.13731	0.22406	0.26656
	1.93282	0.90118	0.87934	0.11773	0.03401	0.0955	0.06119	0.17738	0.20583
	1.9635	1.04922	1.03158	0.08818	0.03486	0.02492	0.02977	0.15204	0.16085
	1.99418	1.20359	1.19106	0.11918	0.08845	0.04383	0.07723	0.14201	0.13167
	2.02485	1.35549	1.34823	0.18102	0.13628	0.10633	0.12579	0.13738	0.11415
	2.05553	1.49602	1.49367	0.25202	0.18056	0.16894	0.17053	0.1313	0.10183
	2.08621	1.61682	1.6186	0.32574	0.2249	0.2329	0.21486	0.12216	0.09017
	2.11689	1.71056	1.7154	0.39873	0.27261	0.29819	0.26249	0.11292	0.07914
	2.14757	1.77142	1.77809	0.46792	0.3258	0.36347	0.3159	0.10961	0.07393
	2.17825	1.79541	1.80262	0.53052	0.38513	0.42679	0.37593	0.11743	0.08171
	2.20893	1.78061	1.78712	0.58454	0.45015	0.48644	0.44207	0.13605	0.10327
	2.23961	1.72727	1.73199	0.62945	0.51976	0.54177	0.51309	0.16074	0.13342
	2.27029	1.63781	1.63986	0.66669	0.59266	0.59369	0.58752	0.18664	0.1675
	2.30097	1.51658	1.51536	0.69977	0.6676	0.64475	0.66394	0.21056	0.20282
	2.33165	1.36963	1.36481	0.73381	0.74335	0.69856	0.74105	0.23105	0.23808
	2.36233	1.20421	1.19581	0.77428	0.81863	0.75864	0.81753	0.24817	0.27275
	2.39301	1.0284	1.01671	0.82507	0.89191	0.82693	0.89186	0.26322	0.3067
	2.42369	0.85052	0.83615	0.88693	0.96135	0.90284	0.96221	0.27838	0.33982
	2.45437	0.67874	0.66258	0.95695	1.02471	0.98301	1.02636	0.29611	0.37181
	2.48505	0.52068	0.50397	1.02937	1.07943	1.06196	1.08178	0.31831	0.40197
	2.51573	0.38329	0.36766	1.09695	1.12287	1.13313	1.12579	0.34567	0.4293
	2.54641	0.273	0.26065	1.15234	1.15245	1.18986	1.15578	0.37738	0.45257
	2.57709	0.19574	0.18918	1.18912	1.16602	1.22632	1.16955	0.41143	0.47048
	2.60777	0.15408	0.1541	1.20245	1.16202	1.23806	1.16551	0.44512	0.48192
	2.63845	0.13976	0.14302	1.18943	1.13972	1.22244	1.14291	0.47555	0.48605
	2.66913	0.13576	0.13758	1.14923	1.09934	1.17881	1.10195	0.49998	0.48248
	2.69981	0.12994	0.12701	1.08309	1.04205	1.10856	1.04382	0.5161	0.47123
	2.73049	0.1184	0.10863	0.99408	0.9699	1.01488	0.97063	0.52221	0.45279
	2.76117	0.10184	0.08396	0.88681	0.88575	0.90259	0.88529	0.51731	0.42802
	2.79184	0.0827	0.05633	0.76705	0.79297	0.77765	0.79126	0.50114	0.39805
	2.82252	0.06355	0.03046	0.64127	0.69527	0.64679	0.69234	0.47423	0.36418
	2.8532	0.04616	0.01787	0.51621	0.59641	0.51703	0.59236	0.43779	0.32776
	2.88388	0.03136	0.02797	0.39847	0.49993	0.39532	0.49493	0.39369	0.29008
	2.91456	0.02144	0.03944	0.29433	0.40893	0.28836	0.40319	0.34424	0.25231
	2.94524	0.02535	0.04508	0.20968	0.32585	0.20256	0.3196	0.29211	0.21544
	2.97592	0.04343	0.0442	0.14969	0.25238	0.14388	0.24585	0.24002	0.18028
	3.0066	0.06845	0.03766	0.11624	0.18936	0.11403	0.18275	0.19064	0.1475
	3.03728	0.09719	0.02703	0.10211	0.13681	0.1033	0.13025	0.14628	0.11771
	3.06796	0.1275	0.01458	0.09366	0.09406	0.09593	0.08764	0.10873	0.09147
	3.09864	0.15742	0.00687	0.08157	0.05991	0.08267	0.05369	0.07895	0.06949
	3.12932	0.18517	0.01489	0.06377	0.03308	0.06178	0.02715	0.05679	0.05273
	3.16	0.20935	0.02386	0.04459	0.0133	0.03699	0.00927	0.04067	0.04226
	3.19068	0.22902	0.02954	0.03845	0.01113	0.02626	0.01535	0.02807	0.03832
	3.22136	0.24371	0.03118	0.05533	0.02254	0.04809	0.02775	0.01675	0.03903
	3.25204	0.25344	0.02884	0.08061	0.03253	0.07676	0.03771	0.0063	0.04159
	3.28272	0.25854	0.02307	0.10443	0.03987	0.10199	0.04484	0.00791	0.04419
	3.3134	0.25954	0.01495	0.12302	0.04456	0.12075	0.04922	0.01749	0.04614
	3.34408	0.25703	0.00654	0.13492	0.04685	0.13195	0.05117	0.02526	0.04739
	3.37476	0.25152	0.00742	0.14013	0.04718	0.13593	0.05119	0.02963	0.04814
	3.40544	0.24348	0.01519	0.14002	0.04619	0.13444	0.04995	0.02974	0.0486
	3.43612	0.23332	0.02168	0.13737	0.04462	0.13072	0.04822	0.02541	0.04888
	3.4668	0.22155	0.02556	0.13606	0.04308	0.12919	0.0466	0.0179	0.04893
	3.49748	0.20884	0.02642	0.14	0.04194	0.13401	0.04543	0.01423	0.04864
	3.52816	0.19608	0.02428	0.15122	0.04117	0.14683	0.04462	0.02481	0.04789
	3.55884	0.18444	0.01955	0.16876	0.04048	0.16595	0.04384	0.0422	0.04664
	3.58952	0.17528	0.01298	0.18969	0.03948	0.18791	0.0427	0.06086	0.04498
	3.62019	0.17008	0.00582	0.21068	0.03795	0.2092	0.041	0.07831	0.04311
	3.65087	0.17032	0.00468	0.22893	0.03591	0.22706	0.03878	0.09272	0.04127
	3.68155	0.17731	0.01088	0.24243	0.03359	0.23955	0.03634	0.10266	0.03969
	3.71223	0.19205	0.01624	0.24998	0.03144	0.24556	0.03414	0.10716	0.03849
	3.74291	0.21496	0.01956	0.25122	0.02988	0.24474	0.03259	0.10574	0.03762
	3.77359	0.2458	0.02048	0.24657	0.02912	0.23757	0.03187	0.09854	0.03692
	3.80427	0.28358	0.01897	0.23725	0.02902	0.22533	0.03178	0.08638	0.03618
	3.83495	0.32661	0.01529	0.22525	0.02919	0.21023	0.03192	0.07104	0.03525
	3.86563	0.37268	0.00996	0.21317	0.02921	0.19541	0.03185	0.0559	0.03408
	3.89631	0.41917	0.00362	0.20389	0.02881	0.18465	0.03132	0.04723	0.03274
	3.92699	0.46324	0.00295	0.19984	0.02793	0.18136	0.03029	0.05128	0.03137
	3.95767	0.5021	0.00901	0.20204	0.02673	0.18695	0.02896	0.06521	0.03014
	3.98835	0.53316	0.01391	0.20972	0.02551	0.20001	0.02765	0.08204	0.02917
	4.01903	0.5543	0.01714	0.22077	0.02458	0.21724	0.02667	0.09744	0.02846
	4.04971	0.56405	0.01842	0.2327	0.02411	0.23512	0.02619	0.10925	0.02795
	4.08039	0.56171	0.01769	0.24344	0.02408	0.25081	0.02614	0.1164	0.02746
	4.11107	0.5475	0.01511	0.25165	0.02424	0.2625	0.02626	0.11855	0.02689
	4.14175	0.5226	0.01106	0.2568	0.0243	0.26935	0.02626	0.11588	0.02615
	4.17243	0.48918	0.00607	0.25908	0.02406	0.27142	0.02592	0.10907	0.02527
	4.20311	0.4504	0.00141	0.25933	0.02343	0.26961	0.02519	0.09918	0.02433
	4.23379	0.41032	0.00491	0.25878	0.02251	0.26551	0.02417	0.08763	0.02346
	4.26447	0.37367	0.00924	0.25884	0.02148	0.26122	0.02307	0.07617	0.02275
	4.29515	0.34528	0.01242	0.26076	0.02059	0.25888	0.02214	0.06673	0.02222
	4.32583	0.32882	0.0141	0.26532	0.02	0.26025	0.02154	0.06103	0.02183
	4.35651	0.32532	0.01416	0.27265	0.01974	0.2661	0.02127	0.05965	0.02146
	4.38719	0.33269	0.0127	0.28231	0.01968	0.27606	0.02118	0.0616	0.02103
	4.41786	0.34687	0.00994	0.2934	0.0196	0.28885	0.02106	0.06503	0.02045
	4.44854	0.36361	0.00628	0.3049	0.01932	0.30273	0.02071	0.06831	0.01973
	4.47922	0.37962	0.00224	0.31583	0.01875	0.31603	0.02006	0.07047	0.01891
	4.5099	0.39284	0.00224	0.32542	0.0179	0.32738	0.01912	0.0711	0.01809
	4.54058	0.40219	0.00579	0.33313	0.0169	0.33586	0.01805	0.07021	0.01735
	4.57126	0.40734	0.00858	0.33864	0.01594	0.34105	0.01703	0.0681	0.01675
	4.60194	0.40837	0.01025	0.34183	0.01518	0.34289	0.01624	0.06522	0.01628
	4.63262	0.40552	0.01069	0.34269	0.01472	0.34169	0.01577	0.06207	0.01587
	4.6633	0.39905	0.00991	0.3413	0.01452	0.33796	0.01556	0.05914	0.01543
	4.69398	0.38916	0.00807	0.33776	0.01443	0.33232	0.01544	0.05682	0.01491
	4.72466	0.37599	0.00544	0.33217	0.01428	0.32536	0.01524	0.05525	0.01427
	4.75534	0.35968	0.00242	0.32458	0.01395	0.31757	0.01484	0.05439	0.01354
	4.78602	0.34046	0.0013	0.31507	0.01339	0.30921	0.0142	0.05396	0.01277
	4.8167	0.3187	0.00396	0.30363	0.01265	0.30034	0.01338	0.05358	0.01206
	4.84738	0.29502	0.00625	0.29032	0.01184	0.29074	0.01251	0.05285	0.01147
	4.87806	0.27024	0.00773	0.27517	0.0111	0.28004	0.01174	0.0514	0.01103
	4.90874	0.24539	0.00827	0.25825	0.01056	0.26777	0.01119	0.04894	0.01071
	4.93942	0.22162	0.00785	0.23971	0.01025	0.25345	0.01087	0.0453	0.01044
	4.9701	0.20002	0.00657	0.21973	0.0101	0.23667	0.01072	0.04045	0.01017
	5.00078	0.18149	0.00461	0.19857	0.00999	0.21718	0.01059	0.03457	0.00983
	5.03146	0.16645	0.00223	0.17659	0.00981	0.19491	0.01037	0.02809	0.00941
	5.06214	0.15472	0.000350634	0.15428	0.00947	0.17007	0.00999	0.02207	0.00894
	5.09282	0.14557	0.00267	0.13235	0.00898	0.14319	0.00945	0.01864	0.00845
	5.1235	0.13791	0.00463	0.11188	0.00837	0.11537	0.0088	0.0201	0.00798
	5.15418	0.13065	0.006	0.09464	0.00775	0.08879	0.00815	0.02564	0.00758
	5.18486	0.12295	0.00665	0.08324	0.0072	0.06832	0.00758	0.03271	0.00724
	5.21553	0.11431	0.00656	0.08049	0.0068	0.06275	0.00717	0.03959	0.00694
	5.24621	0.1046	0.00578	0.08706	0.00655	0.07591	0.00691	0.04534	0.00665
	5.27689	0.09397	0.00444	0.10065	0.00638	0.09988	0.00673	0.04939	0.00635
	5.30757	0.08276	0.00273	0.1181	0.00622	0.12724	0.00654	0.05137	0.00602
	5.33825	0.07141	0.00092	0.13694	0.00599	0.1543	0.00628	0.05109	0.00566
	5.36893	0.06034	0.00107	0.15547	0.00566	0.17912	0.00592	0.04856	0.00531
	5.39961	0.04992	0.00259	0.17249	0.00526	0.2005	0.00548	0.04392	0.00498
	5.43029	0.04035	0.00374	0.18705	0.00481	0.21755	0.00502	0.03744	0.0047
	5.46097	0.03172	0.00438	0.19836	0.00441	0.22965	0.00461	0.02955	0.00446
	5.49165	0.02396	0.00448	0.20578	0.00412	0.23636	0.00431	0.02073	0.00426
	5.52233	0.01692	0.00407	0.20882	0.00396	0.23745	0.00415	0.0116	0.00407
	5.55301	0.01049	0.00325	0.20714	0.00389	0.23287	0.00407	0.00339	0.00387
	5.58369	0.0049	0.00218	0.20061	0.00386	0.2228	0.00403	0.00691	0.00364
	5.61437	0.00368	0.00117	0.18929	0.00378	0.20761	0.00393	0.01417	0.00338
	5.64505	0.00802	0.00112	0.17351	0.00363	0.18788	0.00375	0.02037	0.00312
	5.67573	0.01258	0.00193	0.15382	0.00339	0.16437	0.00347	0.02527	0.00287
	5.70641	0.01648	0.00266	0.13105	0.00306	0.13804	0.00312	0.02894	0.00265
	5.73709	0.01943	0.00308	0.10627	0.0027	0.11003	0.00274	0.03168	0.00248
	5.76777	0.02126	0.00313	0.08094	0.00236	0.08172	0.00239	0.03391	0.00234
	5.79845	0.02184	0.00281	0.05719	0.00209	0.05505	0.00212	0.03609	0.00222
	5.82913	0.02117	0.00221	0.03915	0.00192	0.03402	0.00197	0.03854	0.00211
	5.85981	0.01933	0.00147	0.03422	0.00185	0.02857	0.0019	0.04134	0.00198
	5.89049	0.01655	0.00094	0.04277	0.00183	0.03989	0.00188	0.04428	0.00184
	5.92117	0.01331	0.00122	0.05517	0.00181	0.05458	0.00186	0.04698	0.00167
	5.95185	0.01066	0.00188	0.06591	0.00176	0.06697	0.00179	0.049	0.0015
	5.98253	0.01036	0.00244	0.0731	0.00166	0.07555	0.00168	0.04993	0.00133
	6.0132	0.01311	0.00278	0.07624	0.00153	0.07998	0.00153	0.0495	0.00117
	6.04388	0.0175	0.00285	0.07545	0.00137	0.08041	0.00136	0.04756	0.00103
	6.07456	0.02224	0.00265	0.0713	0.00121	0.07738	0.00119	0.04413	0.000899816
	6.10524	0.02667	0.00225	0.06474	0.00107	0.07168	0.00105	0.03937	0.000788611
	6.13592	0.0304	0.00174	0.05707	0.000967867	0.06433	0.000954462	0.03357	0.000688957
	6.1666	0.03324	0.00129	0.04988	0.00091179	0.05656	0.00090101	0.02711	0.000598636
	6.19728	0.03512	0.00117	0.04481	0.000888948	0.04967	0.000880603	0.02046	0.000518755
	6.22796	0.03614	0.00142	0.0429	0.000881562	0.04478	0.000875676	0.01412	0.000454107
	6.25864	0.03654	0.00178	0.04378	0.000873597	0.0424	0.000871168	0.00874	0.000411613
	6.28932	0.0367	0.00206	0.04591	0.000855161	0.04203	0.000857919	0.00538	0.000396235
	6.32	0.03709	0.00218	0.04771	0.000822732	0.04253	0.00083241	0.00518	0.000406475
	6.35068	0.03814	0.00214	0.04809	0.000778137	0.04282	0.000795804	0.00631	0.000434737
	6.38136	0.04007	0.00195	0.04652	0.00072779	0.04222	0.000753523	0.00683	0.000472296
	6.41204	0.04278	0.00166	0.04294	0.000681996	0.04054	0.000714984	0.0063	0.000513035
	6.44272	0.0459	0.00134	0.0377	0.000652902	0.03804	0.000691919	0.00484	0.000554151
	6.4734	0.04892	0.00106	0.03157	0.000649517	0.0354	0.000693681	0.00319	0.000595318
	6.50408	0.0513	0.000908	0.02592	0.000671739	0.03357	0.000721132	0.00365	0.000637341
	6.53476	0.05257	0.00088	0.02293	0.000709293	0.03352	0.000764845	0.00643	0.000680707
	6.56544	0.05236	0.000912	0.02449	0.000746899	0.0357	0.000809602	0.00967	0.000724408
	6.59612	0.05045	0.000924	0.02984	0.000770281	0.03972	0.000840427	0.01268	0.000765471
	6.6268	0.0468	0.000884	0.03684	0.000769724	0.04478	0.000846572	0.01508	0.000799432
	6.65748	0.04158	0.000784	0.04396	0.000741907	0.05003	0.000823689	0.01666	0.000821562
	6.68816	0.03535	0.000644	0.05034	0.000691427	0.05485	0.000775482	0.01732	0.000828475
	6.71884	0.0293	0.000488	0.05551	0.000632732	0.05874	0.000715555	0.01704	0.000819758
	6.74952	0.02583	0.000357438	0.05918	0.000591123	0.06137	0.000668443	0.01599	0.000799292
	6.7802	0.02776	0.000295644	0.06119	0.000595679	0.0625	0.000663995	0.01446	0.000775793
	6.81087	0.0351	0.000320043	0.06146	0.000658769	0.06196	0.000718892	0.01303	0.000761607
	6.84155	0.04549	0.000388934	0.05997	0.000765812	0.05967	0.000822947	0.01252	0.000768664
	6.87223	0.05704	0.000464	0.05681	0.000891315	0.05566	0.000950972	0.01357	0.000802636
	6.90291	0.06863	0.000532	0.05212	0.00101	0.05005	0.00108	0.01611	0.000859976
	6.93359	0.07957	0.00058	0.04621	0.00112	0.04312	0.0012	0.01953	0.000930911
	6.96427	0.08939	0.000608	0.03951	0.00121	0.03542	0.00129	0.02322	0.00101
	6.99495	0.0978	0.000608	0.03277	0.00128	0.02795	0.00137	0.02676	0.00108
	7.02563	0.10459	0.000584	0.02714	0.00134	0.02268	0.00143	0.02986	0.00114
	7.05631	0.1097	0.00056	0.0243	0.0014	0.02233	0.0015	0.0323	0.0012
	7.08699	0.11312	0.000572	0.02538	0.00147	0.02718	0.00156	0.03396	0.00127
	7.11767	0.11496	0.000648	0.02961	0.00154	0.03465	0.00164	0.03476	0.00133
	7.14835	0.11533	0.00078	0.03527	0.00163	0.04264	0.00173	0.03471	0.0014
	7.17903	0.1144	0.000924	0.04106	0.00171	0.05009	0.00182	0.03384	0.00146
	7.20971	0.11236	0.00105	0.04629	0.00178	0.05644	0.00189	0.03227	0.00152
	7.24039	0.10935	0.00112	0.05064	0.00182	0.06147	0.00194	0.03017	0.00156
	7.27107	0.10554	0.00112	0.054	0.00185	0.0651	0.00196	0.02779	0.00157
	7.30175	0.10105	0.00105	0.05642	0.00184	0.06741	0.00196	0.02542	0.00156
	7.33243	0.09596	0.000904	0.05802	0.00181	0.06855	0.00192	0.02335	0.00153
	7.36311	0.09035	0.000712	0.05897	0.00177	0.06873	0.00187	0.02186	0.00149
	7.39379	0.0843	0.000524	0.05944	0.00171	0.06812	0.00181	0.02108	0.00144
	7.42447	0.07787	0.00044	0.05956	0.00165	0.06691	0.00175	0.02092	0.00139
	7.45515	0.07115	0.000512	0.0594	0.0016	0.06522	0.00169	0.02117	0.00134
	7.48583	0.06424	0.000648	0.05898	0.00155	0.06312	0.00163	0.02151	0.00129
	7.51651	0.05728	0.000752	0.05826	0.00149	0.06067	0.00157	0.02173	0.00123
	7.54719	0.0504	0.000788	0.05716	0.00142	0.05793	0.00149	0.02169	0.00116
	7.57787	0.04377	0.000732	0.05559	0.00133	0.05495	0.00139	0.02137	0.00108
	7.60854	0.03752	0.000588	0.05346	0.00122	0.05182	0.00127	0.02087	0.00097413
	7.63922	0.03181	0.000375362	0.05066	0.00109	0.04861	0.00112	0.02035	0.000862708
	7.6699	0.02673	0.000116098	0.04712	0.000932443	0.04537	0.000952774	0.02004	0.000760143
	7.70058	0.02238	0.000166263	0.0428	0.00077366	0.04208	0.000783455	0.02011	0.0006904
	7.73126	0.01877	0.000428	0.03769	0.000624844	0.03866	0.000630185	0.02061	0.000674353
	7.76194	0.01591	0.00064	0.03185	0.000506692	0.03497	0.000519108	0.02145	0.000713449
	7.79262	0.01373	0.000784	0.0254	0.000439833	0.03086	0.000473274	0.02246	0.000788279
	7.8233	0.01215	0.000844	0.01865	0.000429838	0.02625	0.000490284	0.02337	0.000875167
	7.85398	0.01104	0.000828	0.01236	0.000458721	0.02121	0.000542119	0.02398	0.000957785
	7.88466	0.01024	0.00076	0.00905	0.000503417	0.01622	0.000603599	0.02412	0.00103
	7.91534	0.00958	0.000696	0.01197	0.000552067	0.01273	0.000664384	0.02368	0.00109
	7.94602	0.00888	0.000724	0.01814	0.000603183	0.01323	0.000724343	0.02266	0.00113
	7.9767	0.00796	0.000864	0.0248	0.000659219	0.01782	0.000786605	0.0211	0.00117
	8.00738	0.0067	0.00106	0.03104	0.000721086	0.02416	0.000852366	0.01916	0.00119
	8.03806	0.00502	0.00126	0.03647	0.000785671	0.03071	0.000918606	0.01705	0.00121
	8.06874	0.00298	0.00141	0.04084	0.000846509	0.03668	0.000978838	0.01507	0.00121
	8.09942	0.00199	0.00147	0.04403	0.000896197	0.04158	0.00103	0.01354	0.00119
	8.1301	0.00449	0.00145	0.04595	0.000928901	0.04504	0.00105	0.01268	0.00115
	8.16078	0.00824	0.00134	0.04662	0.000942119	0.04688	0.00106	0.01248	0.00109
	8.19146	0.0125	0.00116	0.04609	0.000937528	0.047	0.00105	0.01266	0.00102
	8.22214	0.01705	0.000936	0.04444	0.000920834	0.04545	0.00102	0.01286	0.000946894
	8.25282	0.0217	0.000712	0.04182	0.000900435	0.04238	0.000989046	0.01276	0.000880715
	8.2835	0.02629	0.000552	0.03838	0.00088478	0.03807	0.000965226	0.01219	0.000830089
	8.31418	0.03064	0.000504	0.03432	0.000878989	0.03292	0.000953003	0.01109	0.000798579
	8.34486	0.03459	0.00054	0.02985	0.000882418	0.02743	0.000951571	0.00954	0.000782867
	8.37554	0.038	0.000584	0.02523	0.000888925	0.0223	0.000954057	0.00771	0.000774765
	8.40621	0.04075	0.000584	0.02076	0.000889591	0.01842	0.000950622	0.00595	0.000765466
	8.43689	0.04276	0.00054	0.01684	0.000875983	0.01668	0.000932127	0.00482	0.000749069
	8.46757	0.04395	0.00048	0.01398	0.000842423	0.01728	0.000892625	0.00483	0.000724019
	8.49825	0.04431	0.000468	0.01266	0.00078695	0.01931	0.000830361	0.00569	0.000692755
	8.52893	0.04384	0.000552	0.01293	0.000711321	0.02173	0.000747724	0.00667	0.000660135
	8.55961	0.04256	0.000704	0.01425	0.000620448	0.02392	0.00065058	0.00732	0.000631101
	8.59029	0.04054	0.000868	0.016	0.000521554	0.02565	0.000547342	0.00747	0.000608282
	8.62097	0.03786	0.001	0.01781	0.000423284	0.02692	0.000447941	0.00712	0.0005907
	8.65165	0.0346	0.00107	0.01958	0.000334954	0.02789	0.000362761	0.00647	0.000574442
	8.68233	0.03086	0.00107	0.02134	0.000265938	0.02872	0.000301032	0.00591	0.00055481
	8.71301	0.02678	0.001	0.02317	0.000224234	0.02959	0.00026778	0.00606	0.000528578
	8.74369	0.0225	0.000872	0.02509	0.000212482	0.03054	0.000260841	0.0072	0.000495399
	8.77437	0.01817	0.000704	0.02703	0.000225263	0.03154	0.00027321	0.00904	0.000458208
	8.80505	0.01405	0.000536	0.02884	0.000254267	0.03242	0.000298881	0.01113	0.000422684
	8.83573	0.01056	0.000428	0.03031	0.000293559	0.03297	0.000334476	0.01319	0.000395631
	8.86641	0.00851	0.00044	0.03119	0.000339027	0.03298	0.000377117	0.01504	0.000382113
	8.89709	0.0087	0.000528	0.03128	0.000386541	0.03229	0.000422774	0.01663	0.000382615
	8.92777	0.01067	0.000616	0.03044	0.000431502	0.03081	0.000466367	0.01801	0.000392821
	8.95845	0.0133	0.000668	0.0286	0.000469415	0.02857	0.000502808	0.01928	0.000406386
	8.98913	0.01593	0.000668	0.02584	0.000496678	0.02571	0.000528052	0.02056	0.000417904
	9.01981	0.01824	0.000616	0.02236	0.000511202	0.02256	0.000539811	0.02194	0.000424214
	9.05049	0.02008	0.000512	0.01859	0.000512719	0.01971	0.000537854	0.02345	0.000424313
	9.08117	0.0214	0.000380914	0.01526	0.000502782	0.01793	0.00052394	0.025	0.000418654
	9.11185	0.02218	0.000233658	0.01349	0.000484441	0.01793	0.000501403	0.02646	0.000408312
	9.14253	0.02245	9.1138e-05	0.01413	0.000461627	0.01968	0.000474419	0.02763	0.000394272
	9.17321	0.02227	5.30712e-05	0.0166	0.000438295	0.02247	0.000447046	0.02836	0.000377023
	9.20388	0.02176	0.000145094	0.01969	0.000417493	0.02543	0.000422227	0.02852	0.000356505
	9.23456	0.02102	0.000206945	0.02247	0.000400701	0.02792	0.000401174	0.02807	0.000332341
	9.26524	0.02022	0.000233633	0.02443	0.000387807	0.02953	0.000383486	0.02706	0.000304169
	9.29592	0.0195	0.000232715	0.0253	0.000377763	0.03	0.000368008	0.02562	0.000271917
	9.3266	0.01897	0.000221836	0.02498	0.000369514	0.02922	0.000353919	0.02402	0.000235909
	9.35728	0.01871	0.000226222	0.02347	0.000362667	0.02717	0.000341443	0.02258	0.00019684
	9.38796	0.01873	0.000261097	0.02091	0.000357593	0.02397	0.000331869	0.02166	0.000155674
	9.41864	0.019	0.000316943	0.0175	0.000355033	0.01979	0.000326887	0.0215	0.000113653
	9.44932	0.01945	0.000374425	0.01348	0.000355504	0.0149	0.000327583	0.0221	7.27962e-05
	9.48	0.02002	0.00042	0.00917	0.000358889	0.00965	0.000333738	0.02322	3.983e-05
	9.51068	0.02068	0.00044	0.00502	0.000364463	0.00468	0.000343926	0.02447	4.11895e-05
	9.54136	0.0214	0.00044	0.00271	0.000371312	0.00345	0.000356298	0.02553	7.26096e-05
	9.57204	0.02218	0.000412	0.00499	0.000378838	0.00733	0.00036944	0.02612	0.000108168
	9.60272	0.02304	0.000372822	0.00821	0.000387029	0.01135	0.000382822	0.02608	0.000142025
	9.6334	0.02396	0.000324998	0.01111	0.000396365	0.01467	0.000396704	0.02538	0.000172594
	9.66408	0.0249	0.000282401	0.01355	0.000407372	0.01713	0.000411629	0.02405	0.000199294
	9.69476	0.02583	0.000256224	0.01556	0.00042007	0.01874	0.000427761	0.02221	0.000222052
	9.72544	0.02665	0.000250816	0.01721	0.000433589	0.01961	0.000444392	0.02006	0.00024111
	9.75612	0.02728	0.000260386	0.01859	0.000446173	0.01997	0.000459875	0.01786	0.000256816
	9.7868	0.02764	0.000274786	0.01975	0.000455564	0.02009	0.000471969	0.01589	0.000269412
	9.81748	0.02762	0.000286354	0.0207	0.000459572	0.02022	0.000478423	0.01438	0.000278918
	9.84816	0.02719	0.000291443	0.0214	0.000456641	0.02052	0.00047758	0.01345	0.000285178
	9.87884	0.0263	0.000289071	0.02178	0.000446281	0.02103	0.000468858	0.01298	0.000288087
	9.90952	0.02495	0.000279308	0.0218	0.000429326	0.02162	0.000453046	0.0127	0.000287915
	9.9402	0.02315	0.000262215	0.02146	0.00040797	0.02213	0.000432368	0.01232	0.000285578
	9.97088	0.02096	0.00023752	0.02082	0.000385523	0.02237	0.000410241	0.0116	0.000282683

## Sheet: Figure 3l
Figure 3l
	Binding energy (eV)	25 °C	300 °C	400 °C	500 °C	600 °C	650 °C
	813	0.27758	0.53459	0.41884	0.52648	0.32484	0.36546
	812.9	0.27718	0.52636	0.41959	0.5332	0.32446	0.36546
	812.8	0.27682	0.52368	0.42043	0.53637	0.32413	0.36397
	812.7	0.27651	0.52372	0.42135	0.53453	0.32383	0.3626
	812.6	0.27625	0.51662	0.42235	0.53373	0.32359	0.36136
	812.5	0.27603	0.51972	0.42344	0.53393	0.32338	0.36024
	812.4	0.27585	0.52228	0.42483	0.53456	0.32322	0.35926
	812.3	0.27573	0.51834	0.42571	0.53603	0.3231	0.3584
	812.2	0.27565	0.52063	0.42746	0.53543	0.32526	0.35766
	812.1	0.27561	0.52489	0.42482	0.53349	0.32484	0.35705
	812	0.27562	0.53397	0.4284	0.53387	0.32446	0.36546
	811.9	0.27568	0.53475	0.43106	0.52715	0.32413	0.36397
	811.8	0.27578	0.53876	0.43298	0.52269	0.32383	0.3626
	811.7	0.27593	0.5381	0.43714	0.5209	0.32359	0.36136
	811.6	0.27613	0.54202	0.43831	0.51507	0.32338	0.36024
	811.5	0.27637	0.55053	0.43771	0.51065	0.32322	0.35926
	811.4	0.27776	0.55429	0.43898	0.50579	0.3231	0.3584
	811.3	0.27969	0.55544	0.44499	0.50277	0.32302	0.35766
	811.2	0.28005	0.55535	0.44237	0.50261	0.32299	0.35705
	811.1	0.28102	0.55127	0.44082	0.5074	0.323	0.35657
	811	0.28025	0.54586	0.44054	0.50799	0.32305	0.35622
	810.9	0.27915	0.54248	0.44482	0.5138	0.32315	0.35599
	810.8	0.27907	0.54096	0.44638	0.51743	0.32329	0.35589
	810.7	0.27822	0.541	0.4502	0.51713	0.32347	0.35591
	810.6	0.27815	0.54368	0.45052	0.51802	0.32505	0.35607
	810.5	0.27763	0.54568	0.45643	0.50993	0.32641	0.35635
	810.4	0.27835	0.55044	0.4564	0.50855	0.32784	0.3584
	810.3	0.2787	0.55973	0.45803	0.51159	0.32697	0.36165
	810.2	0.28004	0.56294	0.45982	0.51429	0.3258	0.36232
	810.1	0.28069	0.56062	0.46342	0.51806	0.3248	0.36265
	810	0.28065	0.55717	0.46409	0.52095	0.32479	0.36391
	809.9	0.28222	0.5574	0.46821	0.52428	0.32581	0.36335
	809.8	0.28441	0.562	0.4702	0.52764	0.32698	0.36275
	809.7	0.285	0.56507	0.47133	0.53206	0.32864	0.36118
	809.6	0.28614	0.56451	0.47443	0.53507	0.32904	0.36049
	809.5	0.28865	0.56695	0.476	0.53991	0.33008	0.36129
	809.4	0.28938	0.56883	0.48199	0.54466	0.33199	0.36004
	809.3	0.2929	0.56886	0.4871	0.54727	0.33194	0.36054
	809.2	0.29485	0.56922	0.49054	0.55431	0.33074	0.36161
	809.1	0.29725	0.56519	0.49615	0.5626	0.33117	0.36311
	809	0.29992	0.56512	0.50163	0.56913	0.33397	0.36331
	808.9	0.30351	0.5633	0.50388	0.5747	0.33657	0.36231
	808.8	0.30751	0.56743	0.50391	0.5769	0.3402	0.36244
	808.7	0.31128	0.56674	0.50142	0.58028	0.34145	0.36391
	808.6	0.31409	0.56798	0.49987	0.58345	0.34231	0.36424
	808.5	0.31746	0.56881	0.49736	0.58238	0.3444	0.36339
	808.4	0.32065	0.56136	0.49738	0.57951	0.34605	0.36346
	808.3	0.32292	0.55657	0.49967	0.58543	0.3482	0.36544
	808.2	0.32438	0.55089	0.49535	0.59419	0.3486	0.36589
	808.1	0.32681	0.54427	0.49593	0.59586	0.35018	0.36723
	808	0.32729	0.54514	0.49197	0.59456	0.35078	0.37064
	807.9	0.3298	0.54544	0.49281	0.59309	0.35275	0.37376
	807.8	0.3333	0.54163	0.49034	0.59051	0.35644	0.37583
	807.7	0.33672	0.54177	0.48952	0.58336	0.35797	0.37842
	807.6	0.34095	0.5481	0.48891	0.57924	0.35934	0.38283
	807.5	0.34485	0.55111	0.48867	0.5714	0.36162	0.38644
	807.4	0.34924	0.55456	0.49014	0.57052	0.36473	0.3902
	807.3	0.35415	0.55664	0.49047	0.56826	0.36567	0.39549
	807.2	0.35847	0.55198	0.49371	0.56199	0.36716	0.39835
	807.1	0.36228	0.55068	0.49645	0.56261	0.37168	0.40069
	807	0.36688	0.55334	0.49757	0.5563	0.37565	0.40412
	806.9	0.3726	0.55754	0.5025	0.55443	0.37954	0.40854
	806.8	0.37772	0.55671	0.50321	0.55205	0.38284	0.41327
	806.7	0.38233	0.55755	0.50395	0.55137	0.38643	0.41813
	806.6	0.38769	0.55584	0.5061	0.55298	0.39099	0.42139
	806.5	0.39299	0.55507	0.50728	0.55146	0.39563	0.42466
	806.4	0.39875	0.55343	0.50825	0.55525	0.40074	0.42805
	806.3	0.40615	0.55004	0.50863	0.55593	0.40596	0.43236
	806.2	0.41257	0.54525	0.51048	0.55951	0.41076	0.43665
	806.1	0.41814	0.54509	0.51068	0.56138	0.41606	0.44027
	806	0.42512	0.5515	0.50948	0.558	0.42043	0.44238
	805.9	0.43197	0.55118	0.50594	0.55702	0.42604	0.44793
	805.8	0.43828	0.55379	0.50119	0.55392	0.43062	0.45392
	805.7	0.44306	0.55384	0.50051	0.55195	0.43603	0.45724
	805.6	0.44839	0.55764	0.50349	0.55334	0.44263	0.45978
	805.5	0.45279	0.56094	0.5059	0.557	0.44799	0.46132
	805.4	0.45686	0.56384	0.5093	0.56196	0.45457	0.46555
	805.3	0.46052	0.57017	0.51072	0.56834	0.46163	0.47059
	805.2	0.46242	0.57601	0.50797	0.57316	0.46658	0.47604
	805.1	0.46488	0.57813	0.50728	0.57248	0.47264	0.48191
	805	0.46651	0.57985	0.506	0.5662	0.47675	0.48855
	804.9	0.46923	0.57726	0.50807	0.55936	0.48409	0.49527
	804.8	0.47006	0.57699	0.50745	0.55604	0.49135	0.50183
	804.7	0.4703	0.58614	0.51202	0.55397	0.49626	0.50807
	804.6	0.47098	0.59314	0.50977	0.5575	0.50125	0.51457
	804.5	0.47053	0.59304	0.51063	0.55771	0.5076	0.52026
	804.4	0.47071	0.593	0.51437	0.55865	0.51312	0.52727
	804.3	0.46928	0.59136	0.51454	0.56282	0.51697	0.53386
	804.2	0.46622	0.58849	0.51589	0.56373	0.5216	0.53749
	804.1	0.46388	0.59233	0.51572	0.56937	0.52686	0.54216
	804	0.46179	0.59202	0.51608	0.56682	0.53224	0.54926
	803.9	0.45935	0.59084	0.51722	0.56666	0.53713	0.55412
	803.8	0.45555	0.58828	0.519	0.56728	0.54154	0.55669
	803.7	0.45332	0.58403	0.51864	0.57285	0.54477	0.55897
	803.6	0.45129	0.58155	0.52159	0.57517	0.54758	0.55888
	803.5	0.44691	0.58338	0.52437	0.57287	0.54846	0.56064
	803.4	0.44454	0.58173	0.52802	0.57559	0.54833	0.56051
	803.3	0.441	0.58498	0.53342	0.5729	0.54725	0.56046
	803.2	0.43823	0.59008	0.53717	0.5745	0.54489	0.55952
	803.1	0.43432	0.59345	0.54034	0.57598	0.54149	0.55694
	803	0.43182	0.59743	0.54606	0.57729	0.53914	0.55491
	802.9	0.4286	0.59827	0.54877	0.58164	0.53638	0.55473
	802.8	0.4247	0.60681	0.55123	0.58003	0.53276	0.55243
	802.7	0.42207	0.61526	0.55555	0.5867	0.53222	0.55041
	802.6	0.42064	0.62365	0.55885	0.59499	0.52971	0.54845
	802.5	0.41679	0.63511	0.56745	0.59667	0.52587	0.54544
	802.4	0.4148	0.64499	0.5713	0.59708	0.52463	0.54311
	802.3	0.41205	0.65089	0.57704	0.59953	0.52248	0.54055
	802.2	0.40862	0.65681	0.58201	0.60184	0.51692	0.53705
	802.1	0.40719	0.6566	0.58492	0.60206	0.51227	0.53393
	802	0.40602	0.65566	0.58809	0.60194	0.50736	0.53437
	801.9	0.40365	0.66058	0.59004	0.60445	0.50646	0.53151
	801.8	0.40197	0.66481	0.59043	0.60985	0.50258	0.52687
	801.7	0.40236	0.66832	0.59383	0.61648	0.49795	0.52101
	801.6	0.40335	0.66782	0.58871	0.62427	0.49382	0.51699
	801.5	0.40428	0.66524	0.58841	0.62473	0.49105	0.51421
	801.4	0.40701	0.66086	0.5853	0.62567	0.48754	0.51171
	801.3	0.40836	0.65631	0.58071	0.62606	0.48544	0.50728
	801.2	0.41041	0.65081	0.57865	0.62472	0.4862	0.50404
	801.1	0.41277	0.64688	0.57906	0.62002	0.48462	0.50198
	801	0.41588	0.64218	0.57688	0.61059	0.48484	0.50003
	800.9	0.4193	0.6348	0.57627	0.60861	0.48195	0.49573
	800.8	0.42431	0.62317	0.57789	0.60947	0.48032	0.4931
	800.7	0.43197	0.61664	0.57619	0.61312	0.47956	0.48972
	800.6	0.43895	0.61732	0.57474	0.60987	0.47966	0.48736
	800.5	0.44591	0.61516	0.57065	0.60422	0.47793	0.48897
	800.4	0.4552	0.61527	0.56901	0.59871	0.4764	0.48949
	800.3	0.4636	0.61766	0.56886	0.59142	0.47569	0.49126
	800.2	0.47487	0.61665	0.56469	0.58961	0.47854	0.49309
	800.1	0.48498	0.61588	0.56593	0.58805	0.48075	0.49493
	800	0.49676	0.62037	0.56655	0.58474	0.48385	0.50028
	799.9	0.50849	0.62498	0.56248	0.58326	0.48863	0.50447
	799.8	0.52091	0.62582	0.5598	0.58501	0.49606	0.50874
	799.7	0.53375	0.628	0.56286	0.58933	0.50286	0.51247
	799.6	0.54632	0.62849	0.56653	0.58807	0.5085	0.51691
	799.5	0.55791	0.63446	0.57331	0.59024	0.5141	0.52087
	799.4	0.56974	0.63498	0.57362	0.59371	0.52163	0.52606
	799.3	0.57966	0.6342	0.57749	0.60171	0.52893	0.53121
	799.2	0.59128	0.63694	0.58252	0.60315	0.53567	0.53873
	799.1	0.60173	0.64066	0.58355	0.60641	0.54265	0.54626
	799	0.60972	0.64741	0.58752	0.6129	0.55071	0.55357
	798.9	0.61579	0.65278	0.59103	0.61604	0.56195	0.5598
	798.8	0.62141	0.65792	0.5973	0.62623	0.57048	0.5682
	798.7	0.62638	0.66223	0.60415	0.63007	0.57927	0.57897
	798.6	0.62871	0.66762	0.60766	0.6342	0.58794	0.59109
	798.5	0.63026	0.67155	0.61615	0.64038	0.59876	0.60193
	798.4	0.62861	0.67252	0.62236	0.64501	0.60796	0.6118
	798.3	0.62257	0.67599	0.63059	0.65064	0.61715	0.62024
	798.2	0.61542	0.68049	0.63852	0.65698	0.62517	0.62925
	798.1	0.60725	0.68225	0.64471	0.65986	0.63006	0.63985
	798	0.59841	0.69015	0.64931	0.66774	0.63709	0.64892
	797.9	0.58777	0.68851	0.65477	0.67882	0.64241	0.65763
	797.8	0.57682	0.69035	0.65695	0.68425	0.64818	0.66626
	797.7	0.56348	0.69792	0.65874	0.69014	0.65289	0.67097
	797.6	0.54812	0.69818	0.65982	0.69337	0.65324	0.67733
	797.5	0.53097	0.69911	0.65767	0.69557	0.65336	0.682
	797.4	0.5143	0.70524	0.65951	0.69709	0.65276	0.68397
	797.3	0.49629	0.70053	0.65953	0.69946	0.65083	0.68411
	797.2	0.47792	0.69439	0.65945	0.70184	0.64786	0.6831
	797.1	0.45906	0.69181	0.65805	0.70195	0.64274	0.67858
	797	0.44118	0.68623	0.64912	0.69872	0.63695	0.67331
	796.9	0.4224	0.67709	0.63759	0.70218	0.63089	0.66387
	796.8	0.40403	0.66336	0.62462	0.69687	0.62063	0.65546
	796.7	0.3867	0.65221	0.613	0.69038	0.60825	0.64397
	796.6	0.37012	0.63959	0.59833	0.68017	0.59457	0.63177
	796.5	0.35351	0.62798	0.58314	0.67076	0.58024	0.61636
	796.4	0.33837	0.61243	0.56997	0.66005	0.56534	0.59951
	796.3	0.32456	0.59686	0.55796	0.65267	0.54798	0.58072
	796.2	0.31275	0.5875	0.5434	0.6352	0.53094	0.56508
	796.1	0.3022	0.57634	0.52916	0.62251	0.51259	0.54916
	796	0.2914	0.55437	0.51762	0.60882	0.49443	0.53258
	795.9	0.28244	0.53603	0.50605	0.59388	0.47784	0.51682
	795.8	0.27456	0.51916	0.49248	0.57641	0.46	0.50076
	795.7	0.26914	0.50083	0.47758	0.55518	0.44479	0.48542
	795.6	0.26459	0.4856	0.46601	0.54501	0.42861	0.47181
	795.5	0.26121	0.47024	0.45704	0.53403	0.41404	0.45507
	795.4	0.2567	0.45609	0.4462	0.51566	0.3988	0.44163
	795.3	0.25295	0.44978	0.43703	0.50294	0.38474	0.42758
	795.2	0.25093	0.44007	0.43092	0.49152	0.37266	0.41551
	795.1	0.2488	0.43269	0.42599	0.48087	0.36235	0.40663
	795	0.24714	0.42988	0.42585	0.46509	0.35516	0.39768
	794.9	0.24684	0.41922	0.4241	0.45365	0.34893	0.3908
	794.8	0.24675	0.40976	0.42191	0.44278	0.34091	0.38374
	794.7	0.24739	0.403	0.42533	0.43471	0.33511	0.37629
	794.6	0.24833	0.3995	0.42448	0.42993	0.32936	0.37169
	794.5	0.24806	0.4023	0.42265	0.41932	0.32558	0.36707
	794.4	0.2497	0.40012	0.42574	0.41462	0.32243	0.36556
	794.3	0.25066	0.3928	0.42897	0.41109	0.31996	0.36207
	794.2	0.25154	0.39543	0.42854	0.40958	0.31987	0.35959
	794.1	0.25371	0.399	0.42448	0.40726	0.32165	0.35909
	794	0.25589	0.39912	0.42143	0.40722	0.32417	0.35968
	793.9	0.25864	0.39947	0.41752	0.40865	0.32582	0.35882
	793.8	0.26108	0.39991	0.4147	0.40702	0.32746	0.3603
	793.7	0.26293	0.40495	0.41224	0.40705	0.32978	0.36191
	793.6	0.26532	0.40917	0.41215	0.40321	0.3313	0.36351
	793.5	0.26732	0.40813	0.41218	0.40477	0.33301	0.36549
	793.4	0.2717	0.41017	0.41138	0.40435	0.33366	0.3677
	793.3	0.27563	0.41272	0.41175	0.4033	0.33545	0.37185
	793.2	0.27985	0.41422	0.40659	0.39978	0.33817	0.37795
	793.1	0.28346	0.41057	0.40472	0.40216	0.33905	0.38173
	793	0.28558	0.40926	0.40103	0.40195	0.34073	0.38323
	792.9	0.28887	0.41359	0.39953	0.40454	0.34455	0.38622
	792.8	0.29192	0.41004	0.39529	0.40471	0.34756	0.3887
	792.7	0.29641	0.41265	0.39733	0.41231	0.35072	0.39023
	792.6	0.29876	0.41696	0.39989	0.41673	0.35184	0.39051
	792.5	0.30081	0.41764	0.40367	0.42121	0.35208	0.38977
	792.4	0.30197	0.41936	0.40815	0.42502	0.35389	0.3915
	792.3	0.30497	0.42121	0.41387	0.42684	0.35616	0.39052
	792.2	0.30803	0.41833	0.41539	0.4322	0.35805	0.38962
	792.1	0.31118	0.42072	0.42061	0.43017	0.35989	0.3882
	792	0.31479	0.42045	0.43057	0.42777	0.36324	0.38684
	791.9	0.31922	0.41951	0.43227	0.43351	0.36399	0.38468
	791.8	0.32221	0.41999	0.43621	0.43904	0.36233	0.38182
	791.7	0.32549	0.42311	0.44397	0.43892	0.36171	0.37969
	791.6	0.32767	0.42476	0.4478	0.44164	0.36088	0.37657
	791.5	0.33155	0.42804	0.45027	0.44132	0.36008	0.37349
	791.4	0.33671	0.42827	0.45434	0.44794	0.36198	0.373
	791.3	0.34294	0.42977	0.45983	0.45034	0.36309	0.36971
	791.2	0.34848	0.43391	0.45942	0.45223	0.36432	0.36872
	791.1	0.35563	0.43267	0.46221	0.45337	0.36725	0.37023
	791	0.36328	0.4374	0.4616	0.46185	0.37115	0.37055
	790.9	0.37105	0.44248	0.46231	0.46252	0.37349	0.37204
	790.8	0.37831	0.45148	0.4619	0.45826	0.37681	0.37582
	790.7	0.38564	0.45779	0.46151	0.45319	0.37922	0.38106
	790.6	0.3936	0.45647	0.45935	0.45603	0.38259	0.38488
	790.5	0.40156	0.4586	0.4572	0.45783	0.38648	0.38915
	790.4	0.41043	0.46358	0.45841	0.45991	0.39074	0.39349
	790.3	0.41981	0.46797	0.45936	0.46145	0.39582	0.40225
	790.2	0.42779	0.47135	0.45374	0.45898	0.40167	0.40996
	790.1	0.43559	0.4746	0.45474	0.45592	0.4084	0.41644
	790	0.44298	0.478	0.45711	0.45167	0.41545	0.42277
	789.9	0.45094	0.47683	0.46283	0.45224	0.42194	0.43042
	789.8	0.4583	0.47549	0.46644	0.44924	0.42816	0.43898
	789.7	0.46555	0.4787	0.46852	0.44914	0.43418	0.4477
	789.6	0.47183	0.48209	0.47257	0.4473	0.44041	0.45449
	789.5	0.47912	0.48295	0.48045	0.45134	0.44762	0.46341
	789.4	0.48528	0.49239	0.48447	0.44975	0.4594	0.47278
	789.3	0.49175	0.50036	0.48573	0.45176	0.4701	0.47892
	789.2	0.49667	0.50435	0.48564	0.45758	0.47742	0.48545
	789.1	0.5009	0.51161	0.49127	0.4603	0.48552	0.49243
	789	0.5048	0.52179	0.49369	0.46149	0.49576	0.49971
	788.9	0.50948	0.52989	0.49674	0.46575	0.50445	0.50657
	788.8	0.51293	0.535	0.50358	0.47116	0.51143	0.51257
	788.7	0.51555	0.54282	0.51139	0.47133	0.51746	0.51934
	788.6	0.51839	0.54768	0.51525	0.4799	0.52743	0.5254
	788.5	0.52276	0.55243	0.51757	0.483	0.53515	0.53237
	788.4	0.52606	0.5555	0.52659	0.48923	0.54351	0.53877
	788.3	0.52895	0.55986	0.538	0.49148	0.54845	0.5437
	788.2	0.53034	0.56897	0.54472	0.50156	0.55457	0.5514
	788.1	0.53207	0.5795	0.5563	0.51196	0.56221	0.55886
	788	0.53363	0.58898	0.56582	0.52294	0.56922	0.56445
	787.9	0.53473	0.59669	0.57234	0.52729	0.57222	0.57077
	787.8	0.53454	0.60586	0.57567	0.53301	0.57631	0.5768
	787.7	0.53579	0.61063	0.58259	0.54353	0.57953	0.58108
	787.6	0.53631	0.61754	0.5917	0.55878	0.58354	0.58147
	787.5	0.53687	0.62439	0.60506	0.56779	0.5878	0.58321
	787.4	0.5374	0.62914	0.61221	0.57738	0.59184	0.58766
	787.3	0.53751	0.63306	0.616	0.58168	0.59554	0.59306
	787.2	0.53594	0.63422	0.62016	0.58287	0.59912	0.59514
	787.1	0.53602	0.63983	0.63243	0.58704	0.60208	0.59845
	787	0.53569	0.64426	0.64382	0.59809	0.60342	0.60104
	786.9	0.53633	0.64269	0.65392	0.6064	0.60259	0.60382
	786.8	0.53611	0.64475	0.65861	0.6128	0.60095	0.6053
	786.7	0.53655	0.65089	0.66665	0.62389	0.60026	0.60535
	786.6	0.5362	0.65532	0.67554	0.63142	0.6015	0.60392
	786.5	0.53651	0.65632	0.67969	0.64208	0.6018	0.60597
	786.4	0.5378	0.65986	0.67893	0.65378	0.60333	0.60694
	786.3	0.54022	0.66329	0.68231	0.66354	0.60325	0.60659
	786.2	0.54211	0.66327	0.68321	0.66262	0.60214	0.60673
	786.1	0.54569	0.66902	0.68457	0.66207	0.60281	0.60653
	786	0.55088	0.67169	0.68341	0.65766	0.60413	0.60501
	785.9	0.55666	0.67016	0.68622	0.66147	0.6032	0.60454
	785.8	0.56212	0.66466	0.68751	0.66419	0.60029	0.6051
	785.7	0.56898	0.66333	0.6927	0.66268	0.59952	0.60537
	785.6	0.57634	0.65342	0.68919	0.66241	0.6008	0.60757
	785.5	0.58496	0.6498	0.68643	0.65421	0.60091	0.60994
	785.4	0.59303	0.65015	0.68718	0.65097	0.60303	0.61064
	785.3	0.60242	0.64726	0.68529	0.65011	0.60473	0.61421
	785.2	0.61365	0.64658	0.67986	0.64482	0.61008	0.61819
	785.1	0.62705	0.64436	0.67563	0.63461	0.61489	0.62101
	785	0.64207	0.64521	0.66928	0.62795	0.61985	0.62431
	784.9	0.65589	0.64621	0.6624	0.61989	0.62406	0.62731
	784.8	0.67095	0.64694	0.65674	0.61199	0.63061	0.62918
	784.7	0.68732	0.64763	0.65864	0.60714	0.63795	0.63383
	784.6	0.70267	0.64794	0.66045	0.60536	0.64819	0.63623
	784.5	0.71912	0.64935	0.65847	0.60309	0.65883	0.64235
	784.4	0.73658	0.65725	0.65637	0.60225	0.66918	0.65089
	784.3	0.75349	0.66482	0.66165	0.60061	0.67795	0.65883
	784.2	0.77341	0.6754	0.67012	0.60244	0.68816	0.66736
	784.1	0.79273	0.69464	0.68163	0.60562	0.69866	0.67835
	784	0.81194	0.70552	0.69297	0.61217	0.70834	0.68932
	783.9	0.83127	0.71561	0.7075	0.61661	0.71896	0.69971
	783.8	0.84968	0.73469	0.72605	0.62965	0.73049	0.71063
	783.7	0.86845	0.76039	0.74957	0.64139	0.74492	0.72234
	783.6	0.88625	0.78588	0.76836	0.66227	0.76046	0.73521
	783.5	0.90468	0.81197	0.79011	0.69168	0.77358	0.74839
	783.4	0.92339	0.8481	0.81603	0.71876	0.78863	0.76096
	783.3	0.94023	0.88452	0.84204	0.74695	0.80349	0.77422
	783.2	0.95539	0.90992	0.86998	0.76322	0.81826	0.78733
	783.1	0.97081	0.93994	0.90074	0.79398	0.83221	0.80333
	783	0.98234	0.96407	0.92875	0.83116	0.84523	0.8184
	782.9	0.99264	0.98217	0.95425	0.87034	0.85952	0.83572
	782.8	0.99849	0.99117	0.97726	0.9007	0.8751	0.85407
	782.7	1	0.99897	0.99049	0.92709	0.89323	0.87036
	782.6	0.99721	1	0.99427	0.95388	0.91093	0.88887
	782.5	0.99199	0.99983	0.99799	0.9708	0.9277	0.90645
	782.4	0.98201	0.99348	1	0.98779	0.9443	0.92277
	782.3	0.96846	0.97424	0.99214	1	0.95802	0.93955
	782.2	0.95091	0.95105	0.9772	0.99769	0.97007	0.95383
	782.1	0.92865	0.91964	0.95863	0.99444	0.98031	0.96671
	782	0.90154	0.8887	0.93451	0.9834	0.98796	0.97909
	781.9	0.86958	0.84718	0.90697	0.96773	0.99426	0.98775
	781.8	0.83494	0.80777	0.87027	0.94892	0.99845	0.99409
	781.7	0.79717	0.76304	0.83156	0.92119	1	0.99957
	781.6	0.75725	0.71283	0.78936	0.88402	0.99757	0.99913
	781.5	0.71625	0.66503	0.74639	0.84108	0.99001	1
	781.4	0.67155	0.61967	0.70043	0.79389	0.97739	0.99655
	781.3	0.62653	0.56734	0.6536	0.74249	0.96008	0.98965
	781.2	0.58286	0.52037	0.6083	0.68835	0.94122	0.97782
	781.1	0.53816	0.47592	0.56284	0.63647	0.91807	0.9638
	781	0.4945	0.42753	0.51793	0.58235	0.8904	0.94342
	780.9	0.45358	0.38627	0.47519	0.5301	0.85948	0.91858
	780.8	0.41467	0.35591	0.43727	0.48069	0.82495	0.8904
	780.7	0.37849	0.32465	0.40121	0.43466	0.7892	0.85879
	780.6	0.34574	0.29738	0.36921	0.39483	0.75013	0.82607
	780.5	0.31704	0.26948	0.34292	0.35222	0.70838	0.79101
	780.4	0.29161	0.24988	0.32295	0.31126	0.66656	0.75486
	780.3	0.26863	0.22965	0.30141	0.27486	0.62565	0.71684
	780.2	0.25014	0.21132	0.28762	0.23568	0.58398	0.6789
	780.1	0.23449	0.19809	0.27391	0.21839	0.54161	0.642
	780	0.22037	0.18484	0.25869	0.20029	0.50223	0.60292
	779.9	0.20891	0.17482	0.24232	0.17692	0.46651	0.56638
	779.8	0.1979	0.16471	0.23128	0.1571	0.43382	0.531
	779.7	0.19062	0.15928	0.21991	0.14703	0.40457	0.49696
	779.6	0.18583	0.15252	0.21312	0.13716	0.37616	0.46498
	779.5	0.18176	0.14442	0.20631	0.12545	0.351	0.43542
	779.4	0.17759	0.14042	0.19861	0.1213	0.32973	0.40857
	779.3	0.1731	0.13043	0.18943	0.11586	0.31056	0.38481
	779.2	0.17114	0.12529	0.18218	0.10873	0.2966	0.36429
	779.1	0.16957	0.12247	0.17441	0.10615	0.28754	0.34625
	779	0.16855	0.12128	0.16742	0.10206	0.27888	0.33279
	778.9	0.16712	0.11998	0.16362	0.10538	0.27514	0.32274
	778.8	0.16582	0.11552	0.15631	0.10194	0.2733	0.31667
	778.7	0.1644	0.11096	0.14921	0.09435	0.27275	0.31351
	778.6	0.16208	0.10282	0.14751	0.0884	0.27375	0.31236
	778.5	0.16001	0.09852	0.14086	0.08417	0.27432	0.31568
	778.4	0.15651	0.09764	0.13505	0.08131	0.27543	0.31843
	778.3	0.15276	0.09494	0.13017	0.08315	0.2763	0.32248
	778.2	0.14884	0.09178	0.12262	0.08484	0.27861	0.3254
	778.1	0.14651	0.09069	0.11692	0.08513	0.27961	0.32892
	778	0.14303	0.08894	0.11038	0.07859	0.27758	0.33277
	777.9	0.14018	0.08857	0.1108	0.07453	0.27555	0.33676
	777.8	0.13582	0.08512	0.11268	0.07383	0.27342	0.33585
	777.7	0.13226	0.07988	0.11304	0.07225	0.27097	0.33403
	777.6	0.13069	0.07786	0.11291	0.06552	0.26669	0.33252
	777.5	0.12849	0.07445	0.11218	0.05958	0.25903	0.32809
	777.4	0.12561	0.07216	0.10985	0.05606	0.24946	0.32152
	777.3	0.1241	0.07462	0.10383	0.05148	0.24215	0.31238
	777.2	0.12354	0.0752	0.10293	0.0458	0.23198	0.30152
	777.1	0.12143	0.07591	0.0989	0.04057	0.22214	0.29031
	777	0.11969	0.08085	0.09616	0.0335	0.21152	0.27703
	776.9	0.11883	0.08027	0.09435	0.02547	0.20067	0.26351
	776.8	0.11862	0.07465	0.09461	0.02416	0.18959	0.24892
	776.7	0.11793	0.07188	0.09455	0.02091	0.17834	0.23426
	776.6	0.11542	0.06884	0.09358	0.02033	0.16666	0.21793
	776.5	0.11415	0.06724	0.0913	0.02118	0.15639	0.20311
	776.4	0.11352	0.06706	0.08891	0.02529	0.14753	0.18816
	776.3	0.11262	0.06116	0.08941	0.02974	0.13958	0.17491
	776.2	0.1134	0.05965	0.0907	0.03515	0.13244	0.1629
	776.1	0.11316	0.05805	0.09371	0.03635	0.12576	0.15362
	776	0.11221	0.05491	0.09602	0.03635	0.11846	0.14677
	775.9	0.11073	0.05451	0.09754	0.03756	0.11404	0.14061
	775.8	0.10927	0.04441	0.09793	0.03387	0.1114	0.13494
	775.7	0.1079	0.04103	0.09541	0.03097	0.10866	0.1309
	775.6	0.1069	0.03465	0.09241	0.03145	0.10618	0.12737
	775.5	0.10573	0.03443	0.08707	0.03231	0.104	0.1262
	775.4	0.10348	0.03774	0.08715	0.03626	0.10305	0.12367
	775.3	0.10142	0.04062	0.08435	0.04147	0.10305	0.12292
	775.2	0.10018	0.03832	0.08374	0.03754	0.10297	0.12193
	775.1	0.099	0.0434	0.08469	0.03722	0.10211	0.12088
	775	0.09638	0.04488	0.0838	0.03846	0.10025	0.12058
	774.9	0.09433	0.04391	0.0845	0.03755	0.10015	0.11773
	774.8	0.09329	0.03999	0.08197	0.03825	0.09904	0.11434
	774.7	0.09272	0.04218	0.08032	0.0378	0.09871	0.11176
	774.6	0.09221	0.03953	0.08025	0.03184	0.09734	0.11109
	774.5	0.0901	0.03661	0.077	0.02573	0.09529	0.10992
	774.4	0.08828	0.03165	0.07406	0.02204	0.09407	0.10706
	774.3	0.08768	0.03225	0.06955	0.01901	0.09354	0.10288
	774.2	0.08679	0.0284	0.0657	0.01191	0.09189	0.0991
	774.1	0.08529	0.02667	0.05923	0.00894	0.09023	0.09639
	774	0.08456	0.02707	0.05763	0.00599	0.08855	0.09264
	773.9	0.08303	0.02565	0.05392	0.00409	0.08727	0.09016
	773.8	0.07967	0.02417	0.05014	0.00256	0.08566	0.08806
	773.7	0.07736	0.02264	0.04871	0.00138	0.0846	0.08465
	773.6	0.07458	0.02105	0.04434	0.000564081	0.08238	0.08131
	773.5	0.07341	0.01941	0.03818	0.000103171	0.07998	0.08059
	773.4	0.07177	0.01771	0.03506	0	0.07756	0.07847
	773.3	0.06933	0.01596	0.03202	0.000254567	0.07389	0.07821
	773.2	0.06689	0.01416	0.02906	0.000866872	0.07055	0.07868
	773.1	0.0644	0.0123	0.02618	0.00184	0.06786	0.07868
	773	0.06178	0.01038	0.02339	0.00316	0.06366	0.07671
	772.9	0.0587	0.00842	0.02068	0.00485	0.06104	0.07553
	772.8	0.05577	0.00639	0.01805	0.00689	0.06042	0.07552
	772.7	0.05405	0.00432	0.01551	0.00929	0.05726	0.07473
	772.6	0.0515	0.00219	0.01305	0.01205	0.05516	0.07251
	772.5	0.04794	0.01038	0.01067	0.01517	0.05402	0.07193
	772.4	0.04514	0.02264	0.00837	0.00138	0.05253	0.07195
	772.3	0.04228	0.02105	0.00615	0.000564081	0.05087	0.07182
	772.2	0.03936	0.01941	0.00402	0.000103171	0.04826	0.07011
	772.1	0.03639	0.01771	0.00197	0	0.04667	0.0683

## Sheet: Figure 4a
Figure 4a
		Kubelka-munk
	Wavenumber(cm-1)	CO2 pretreated	CO2:H2=3:1	CO2:H2=1:1	CO2:H2=1:2	CO2:H2=1:3
	999.927	0.39667	1.04546	1.25667	1.41677	1.18574
	1000.41	0.39631	1.04546	1.25667	1.41677	1.18676
	1000.89	0.3959	1.04546	1.25772	1.41788	1.18676
	1001.37	0.39545	1.04546	1.25772	1.41788	1.18676
	1001.86	0.39497	1.04546	1.25772	1.41788	1.18777
	1002.34	0.39444	1.04546	1.25772	1.41898	1.18777
	1002.82	0.39388	1.04546	1.25772	1.41898	1.18777
	1003.3	0.39328	1.04546	1.25772	1.42009	1.18878
	1003.78	0.39263	1.04546	1.25772	1.42009	1.18878
	1004.27	0.39195	1.04546	1.25772	1.42009	1.18878
	1004.75	0.39123	1.04546	1.25878	1.42119	1.1898
	1005.23	0.39047	1.04546	1.25878	1.42119	1.1898
	1005.71	0.38967	1.04546	1.25878	1.42119	1.1898
	1006.19	0.38884	1.04546	1.25878	1.4223	1.19081
	1006.68	0.38796	1.04546	1.25878	1.4223	1.19081
	1007.16	0.38704	1.04546	1.25878	1.4223	1.19081
	1007.64	0.38609	1.04546	1.25878	1.42341	1.19182
	1008.12	0.38509	1.04546	1.25983	1.42341	1.19182
	1008.61	0.38406	1.04546	1.25983	1.42341	1.19182
	1009.09	0.38299	1.04546	1.25983	1.42451	1.19284
	1009.57	0.38188	1.04546	1.25983	1.42451	1.19284
	1010.05	0.38073	1.04546	1.25983	1.42451	1.19284
	1010.53	0.37954	1.04546	1.25983	1.42562	1.19385
	1011.01	0.37831	1.04546	1.25983	1.42562	1.19385
	1011.5	0.37704	1.04546	1.26089	1.42562	1.19385
	1011.98	0.37573	1.04546	1.26089	1.42673	1.19486
	1012.46	0.37426	1.04546	1.26089	1.42673	1.19486
	1012.94	0.37273	1.04546	1.26089	1.42673	1.19486
	1013.43	0.37114	1.04546	1.26089	1.42673	1.19588
	1013.91	0.36951	1.0465	1.26089	1.42783	1.19588
	1014.39	0.36783	1.0465	1.26089	1.42783	1.19588
	1014.87	0.36612	1.0465	1.26089	1.42783	1.19689
	1015.35	0.36438	1.0465	1.26194	1.42894	1.19689
	1015.84	0.36262	1.0465	1.26194	1.42894	1.19689
	1016.32	0.36084	1.0465	1.26194	1.42894	1.19689
	1016.8	0.35904	1.0465	1.26194	1.42894	1.1979
	1017.28	0.35724	1.0465	1.26194	1.43004	1.1979
	1017.76	0.35542	1.0465	1.26194	1.43004	1.1979
	1018.25	0.35361	1.0465	1.26194	1.43004	1.19892
	1018.73	0.3518	1.0465	1.263	1.43004	1.19892
	1019.21	0.35001	1.0465	1.263	1.43115	1.19892
	1019.69	0.34825	1.0465	1.263	1.43115	1.19993
	1020.18	0.34654	1.0465	1.263	1.43115	1.19993
	1020.66	0.34487	1.0465	1.263	1.43115	1.19993
	1021.14	0.34326	1.0465	1.263	1.43226	1.19993
	1021.62	0.3417	1.0465	1.263	1.43226	1.20094
	1022.1	0.3402	1.0465	1.26405	1.43226	1.20094
	1022.59	0.33875	1.0465	1.26405	1.43226	1.20094
	1023.07	0.33734	1.0465	1.26405	1.43336	1.20196
	1023.55	0.33598	1.0465	1.26405	1.43336	1.20196
	1024.03	0.33466	1.0465	1.26405	1.43336	1.20196
	1024.52	0.33337	1.0465	1.26405	1.43336	1.20196
	1025	0.33211	1.0465	1.26511	1.43447	1.20297
	1025.48	0.33088	1.04754	1.26511	1.43447	1.20297
	1025.96	0.32966	1.04754	1.26511	1.43447	1.20297
	1026.44	0.32845	1.04754	1.26511	1.43447	1.20398
	1026.92	0.32726	1.04754	1.26616	1.43558	1.20398
	1027.41	0.32607	1.04754	1.26616	1.43558	1.20398
	1027.89	0.3249	1.04754	1.26616	1.43558	1.20499
	1028.37	0.32373	1.04754	1.26616	1.43668	1.20499
	1028.85	0.32257	1.04754	1.26722	1.43668	1.20499
	1029.34	0.32143	1.04754	1.26722	1.43668	1.20601
	1029.82	0.32029	1.04754	1.26722	1.43668	1.20601
	1030.3	0.31916	1.04754	1.26722	1.43779	1.20601
	1030.78	0.31805	1.04754	1.26722	1.43779	1.20702
	1031.27	0.31694	1.04754	1.26827	1.43779	1.20702
	1031.75	0.31583	1.04754	1.26827	1.43779	1.20702
	1032.23	0.31474	1.04754	1.26827	1.43779	1.20803
	1032.71	0.31364	1.04754	1.26827	1.43889	1.20803
	1033.19	0.31253	1.04754	1.26827	1.43889	1.20803
	1033.67	0.31141	1.04754	1.26932	1.43889	1.20803
	1034.16	0.31027	1.04858	1.26932	1.43889	1.20905
	1034.64	0.30912	1.04858	1.26932	1.43889	1.20905
	1035.12	0.30795	1.04858	1.26932	1.43889	1.20905
	1035.6	0.30677	1.04858	1.26932	1.44	1.21006
	1036.09	0.30558	1.04858	1.26932	1.44	1.21006
	1036.57	0.30438	1.04858	1.26932	1.44	1.21006
	1037.05	0.30319	1.04858	1.26932	1.44	1.21006
	1037.53	0.30199	1.04858	1.26932	1.44	1.21107
	1038.01	0.3008	1.04858	1.26932	1.44	1.21107
	1038.5	0.29961	1.04858	1.27038	1.44	1.21107
	1038.98	0.29842	1.04858	1.27038	1.44	1.21107
	1039.46	0.29724	1.04858	1.27038	1.44	1.21107
	1039.94	0.29607	1.04963	1.27038	1.44	1.21209
	1040.42	0.29492	1.04963	1.27038	1.44	1.21209
	1040.91	0.29379	1.04963	1.27038	1.44	1.21209
	1041.39	0.29271	1.04963	1.27038	1.44	1.21209
	1041.87	0.29168	1.04963	1.27038	1.44	1.21209
	1042.35	0.29071	1.04963	1.27038	1.44	1.21209
	1042.84	0.28983	1.04963	1.27038	1.44	1.21209
	1043.32	0.28903	1.04963	1.27038	1.43889	1.21209
	1043.8	0.28832	1.04963	1.26932	1.43889	1.2131
	1044.28	0.2877	1.04963	1.26932	1.43889	1.2131
	1044.76	0.28718	1.04963	1.26932	1.43889	1.2131
	1045.25	0.28674	1.04963	1.26932	1.43889	1.2131
	1045.73	0.28638	1.04963	1.26932	1.43889	1.2131
	1046.21	0.2861	1.04963	1.26932	1.43889	1.2131
	1046.69	0.28589	1.05067	1.26932	1.43779	1.2131
	1047.17	0.28574	1.05067	1.26932	1.43779	1.21209
	1047.66	0.28564	1.05067	1.26932	1.43779	1.21209
	1048.14	0.28559	1.05067	1.26827	1.43779	1.21209
	1048.62	0.28557	1.05067	1.26827	1.43668	1.21209
	1049.1	0.28558	1.05067	1.26827	1.43668	1.21209
	1049.59	0.28561	1.05067	1.26827	1.43668	1.21209
	1050.07	0.28565	1.05067	1.26827	1.43668	1.21209
	1050.55	0.2857	1.05067	1.26722	1.43558	1.21107
	1051.03	0.28576	1.05067	1.26722	1.43558	1.21107
	1051.51	0.28581	1.05067	1.26722	1.43558	1.21107
	1052	0.28588	1.05067	1.26722	1.43447	1.21006
	1052.48	0.28595	1.05067	1.26616	1.43447	1.21006
	1052.96	0.28604	1.05067	1.26616	1.43336	1.21006
	1053.44	0.28614	1.05067	1.26616	1.43336	1.20905
	1053.92	0.28626	1.05067	1.26511	1.43226	1.20905
	1054.41	0.28641	1.05067	1.26511	1.43226	1.20803
	1054.89	0.28657	1.05067	1.26405	1.43115	1.20803
	1055.37	0.28677	1.05067	1.26405	1.43115	1.20702
	1055.85	0.28699	1.05067	1.263	1.43004	1.20702
	1056.34	0.28723	1.04963	1.263	1.43004	1.20601
	1056.82	0.28749	1.04963	1.26194	1.42894	1.20499
	1057.3	0.28782	1.04963	1.26194	1.42783	1.20499
	1057.78	0.28819	1.04963	1.26089	1.42783	1.20398
	1058.26	0.28859	1.04963	1.26089	1.42673	1.20297
	1058.75	0.28902	1.04963	1.25983	1.42562	1.20196
	1059.23	0.28947	1.04963	1.25983	1.42451	1.20196
	1059.71	0.28993	1.04858	1.25878	1.42451	1.20094
	1060.19	0.29042	1.04858	1.25878	1.42341	1.19993
	1060.67	0.29091	1.04858	1.25772	1.4223	1.19892
	1061.16	0.29142	1.04858	1.25667	1.42119	1.1979
	1061.64	0.29192	1.04858	1.25667	1.42119	1.19689
	1062.12	0.29243	1.04754	1.25561	1.42009	1.19588
	1062.6	0.29294	1.04754	1.25561	1.41898	1.19486
	1063.09	0.29345	1.04754	1.25456	1.41788	1.19385
	1063.57	0.29396	1.04754	1.2535	1.41677	1.19284
	1064.05	0.29446	1.0465	1.2535	1.41566	1.19182
	1064.53	0.29497	1.0465	1.25245	1.41456	1.19081
	1065.01	0.29547	1.0465	1.25139	1.41345	1.1898
	1065.49	0.29597	1.04546	1.25034	1.41235	1.18878
	1065.98	0.29647	1.04546	1.25034	1.41124	1.18777
	1066.46	0.29696	1.04546	1.24928	1.41013	1.18676
	1066.94	0.29744	1.04546	1.24823	1.40903	1.18473
	1067.42	0.29792	1.04442	1.24823	1.40792	1.18372
	1067.91	0.29837	1.04442	1.24717	1.40681	1.18271
	1068.39	0.29881	1.04442	1.24612	1.40571	1.18169
	1068.87	0.29922	1.04338	1.24506	1.4046	1.18068
	1069.35	0.29961	1.04338	1.24401	1.4035	1.17865
	1069.83	0.29997	1.04338	1.24401	1.40239	1.17764
	1070.32	0.3003	1.04338	1.24295	1.40128	1.17663
	1070.8	0.30061	1.04234	1.2419	1.40018	1.17561
	1071.28	0.30089	1.04234	1.24084	1.39907	1.17359
	1071.76	0.30114	1.04234	1.24084	1.39796	1.17257
	1072.24	0.30137	1.04234	1.23979	1.39686	1.17156
	1072.73	0.30158	1.0413	1.23873	1.39575	1.16953
	1073.21	0.30177	1.0413	1.23768	1.39465	1.16852
	1073.69	0.30193	1.0413	1.23662	1.39354	1.16751
	1074.17	0.30207	1.0413	1.23557	1.39133	1.16649
	1074.66	0.30218	1.04026	1.23557	1.39022	1.16447
	1075.14	0.30228	1.04026	1.23451	1.38912	1.16345
	1075.62	0.30235	1.04026	1.23346	1.38801	1.16244
	1076.1	0.30241	1.04026	1.23241	1.3869	1.16042
	1076.58	0.30245	1.04026	1.23135	1.3858	1.1594
	1077.07	0.30248	1.03922	1.2303	1.38469	1.15839
	1077.55	0.30249	1.03922	1.2303	1.38358	1.15636
	1078.03	0.3025	1.03922	1.22924	1.38248	1.15535
	1078.51	0.3025	1.03922	1.22819	1.38137	1.15434
	1078.99	0.30251	1.03922	1.22713	1.37916	1.15231
	1079.48	0.30251	1.03818	1.22608	1.37805	1.1513
	1079.96	0.30253	1.03818	1.22502	1.37695	1.15028
	1080.44	0.30257	1.03818	1.22502	1.37584	1.14826
	1080.92	0.30265	1.03818	1.22397	1.37473	1.14724
	1081.41	0.30275	1.03818	1.22291	1.37363	1.14623
	1081.89	0.30285	1.03714	1.22186	1.37252	1.1442
	1082.37	0.30295	1.03714	1.2208	1.37142	1.14319
	1082.85	0.30306	1.03714	1.2208	1.3692	1.14218
	1083.33	0.30316	1.03714	1.21975	1.3681	1.14015
	1083.82	0.30325	1.03714	1.21869	1.36699	1.13914
	1084.3	0.30333	1.03714	1.21764	1.36588	1.13813
	1084.78	0.30339	1.03714	1.21764	1.36478	1.13711
	1085.26	0.30342	1.0361	1.21658	1.36367	1.13509
	1085.74	0.30343	1.0361	1.21553	1.36257	1.13407
	1086.23	0.30341	1.0361	1.21447	1.36146	1.13306
	1086.71	0.30338	1.0361	1.21447	1.36035	1.13205
	1087.19	0.30333	1.0361	1.21342	1.35925	1.13002
	1087.67	0.30329	1.0361	1.21236	1.35704	1.12901
	1088.15	0.30323	1.0361	1.21236	1.35593	1.12799
	1088.64	0.30318	1.0361	1.21131	1.35482	1.12698
	1089.12	0.30312	1.0361	1.21025	1.35372	1.12597
	1089.6	0.30306	1.0361	1.21025	1.35261	1.12495
	1090.08	0.30299	1.03506	1.2092	1.3515	1.12293
	1090.57	0.30292	1.03506	1.20814	1.3504	1.12191
	1091.05	0.30283	1.03506	1.20814	1.34929	1.1209
	1091.53	0.30274	1.03506	1.20709	1.34819	1.11989
	1092.01	0.30265	1.03506	1.20603	1.34708	1.11888
	1092.49	0.30256	1.03506	1.20603	1.34597	1.11786
	1092.98	0.30247	1.03506	1.20498	1.34487	1.11685
	1093.46	0.30239	1.03506	1.20392	1.34487	1.11584
	1093.94	0.30231	1.03506	1.20392	1.34376	1.11381
	1094.42	0.30225	1.03506	1.20287	1.34265	1.1128
	1094.9	0.3022	1.03506	1.20181	1.34155	1.11178
	1095.39	0.30216	1.03506	1.20181	1.34044	1.11077
	1095.87	0.30213	1.03506	1.20076	1.33934	1.10976
	1096.35	0.30212	1.03506	1.1997	1.33823	1.10874
	1096.83	0.3021	1.03506	1.1997	1.33712	1.10773
	1097.32	0.3021	1.03402	1.19865	1.33602	1.10672
	1097.8	0.3021	1.03402	1.19759	1.33491	1.1057
	1098.28	0.30211	1.03402	1.19759	1.33381	1.10469
	1098.76	0.30212	1.03402	1.19654	1.3327	1.10368
	1099.24	0.30214	1.03402	1.19654	1.33159	1.10266
	1099.73	0.30217	1.03402	1.19549	1.33049	1.10165
	1100.21	0.30222	1.03402	1.19443	1.32938	1.10064
	1100.69	0.30227	1.03402	1.19443	1.32827	1.09963
	1101.17	0.30234	1.03402	1.19338	1.32827	1.09861
	1101.65	0.30241	1.03402	1.19232	1.32717	1.0976
	1102.14	0.30251	1.03402	1.19232	1.32606	1.09659
	1102.62	0.30261	1.03402	1.19127	1.32496	1.09557
	1103.1	0.30275	1.03402	1.19021	1.32385	1.09456
	1103.58	0.30292	1.03402	1.19021	1.32274	1.09355
	1104.07	0.30313	1.03402	1.18916	1.32164	1.09253
	1104.55	0.30339	1.03298	1.18916	1.32053	1.09152
	1105.03	0.3037	1.03298	1.1881	1.31942	1.09051
	1105.51	0.30407	1.03298	1.18705	1.31832	1.08949
	1105.99	0.30448	1.03298	1.18705	1.31721	1.08848
	1106.48	0.30494	1.03298	1.18599	1.31611	1.08747
	1106.96	0.30543	1.03298	1.18494	1.315	1.08645
	1107.44	0.30595	1.03298	1.18494	1.31389	1.08544
	1107.92	0.3065	1.03298	1.18388	1.31389	1.08341
	1108.4	0.30707	1.03298	1.18388	1.31279	1.0824
	1108.89	0.30765	1.03298	1.18283	1.31168	1.08139
	1109.37	0.30825	1.03194	1.18177	1.31058	1.08037
	1109.85	0.30887	1.03194	1.18177	1.30947	1.07936
	1110.33	0.3095	1.03194	1.18072	1.30836	1.07835
	1110.82	0.31014	1.03194	1.17966	1.30726	1.07734
	1111.3	0.31079	1.03194	1.17966	1.30615	1.07632
	1111.78	0.31144	1.03194	1.17861	1.30504	1.07531
	1112.26	0.31208	1.03194	1.17755	1.30394	1.0743
	1112.74	0.31271	1.03194	1.17755	1.30283	1.07328
	1113.23	0.31332	1.03194	1.1765	1.30283	1.07227
	1113.71	0.31391	1.03194	1.17544	1.30173	1.07126
	1114.19	0.31448	1.03089	1.17544	1.30062	1.07024
	1114.67	0.31503	1.03089	1.17439	1.29951	1.06923
	1115.15	0.31556	1.03089	1.17333	1.29841	1.06822
	1115.64	0.31607	1.03089	1.17333	1.2973	1.0672
	1116.12	0.31657	1.03089	1.17228	1.29619	1.06619
	1116.6	0.31705	1.03089	1.17122	1.29509	1.06518
	1117.08	0.31751	1.03089	1.17122	1.29398	1.06416
	1117.57	0.31796	1.03089	1.17017	1.29398	1.06315
	1118.05	0.31839	1.03089	1.16911	1.29288	1.06214
	1118.53	0.3188	1.03089	1.16911	1.29177	1.06112
	1119.01	0.31919	1.03089	1.16806	1.29066	1.06011
	1119.49	0.31956	1.03089	1.167	1.28956	1.0591
	1119.97	0.3199	1.03089	1.167	1.28845	1.05809
	1120.46	0.32023	1.02985	1.16595	1.28735	1.05707
	1120.94	0.32054	1.02985	1.16489	1.28624	1.05606
	1121.42	0.32084	1.02985	1.16489	1.28624	1.05606
	1121.9	0.32113	1.02985	1.16384	1.28513	1.05505
	1122.39	0.32142	1.02985	1.16278	1.28403	1.05403
	1122.87	0.3217	1.02985	1.16278	1.28292	1.05302
	1123.35	0.32197	1.02985	1.16173	1.28181	1.05201
	1123.83	0.32223	1.02985	1.16068	1.28071	1.05099
	1124.32	0.32249	1.02985	1.16068	1.2796	1.04998
	1124.8	0.32275	1.02985	1.15962	1.2796	1.04897
	1125.28	0.32301	1.02985	1.15857	1.2785	1.04795
	1125.76	0.32329	1.02881	1.15857	1.27739	1.04694
	1126.24	0.32359	1.02881	1.15751	1.27628	1.04593
	1126.72	0.32391	1.02881	1.15646	1.27518	1.04491
	1127.21	0.32427	1.02881	1.15646	1.27407	1.0439
	1127.69	0.32465	1.02881	1.1554	1.27296	1.04289
	1128.17	0.32507	1.02881	1.1554	1.27186	1.04187
	1128.65	0.32552	1.02881	1.15435	1.27186	1.04086
	1129.14	0.32599	1.02881	1.15329	1.27075	1.03985
	1129.62	0.32647	1.02881	1.15329	1.26965	1.03883
	1130.1	0.32698	1.02881	1.15224	1.26854	1.03782
	1130.58	0.3275	1.02881	1.15224	1.26743	1.03681
	1131.06	0.32803	1.02881	1.15118	1.26633	1.03681
	1131.55	0.32858	1.02881	1.15118	1.26522	1.0358
	1132.03	0.32915	1.02881	1.15013	1.26412	1.03478
	1132.51	0.32972	1.02881	1.14907	1.26412	1.03377
	1132.99	0.33031	1.02777	1.14907	1.26301	1.03276
	1133.47	0.33092	1.02777	1.14802	1.2619	1.03174
	1133.96	0.33155	1.02777	1.14802	1.2608	1.03073
	1134.44	0.33221	1.02777	1.14696	1.25969	1.02972
	1134.92	0.3329	1.02777	1.14591	1.25858	1.0287
	1135.4	0.33362	1.02777	1.14591	1.25858	1.02769
	1135.89	0.33438	1.02777	1.14485	1.25748	1.02668
	1136.37	0.33518	1.02777	1.14485	1.25637	1.02566
	1136.85	0.33604	1.02777	1.1438	1.25527	1.02465
	1137.33	0.33694	1.02777	1.14274	1.25416	1.02465
	1137.81	0.33791	1.02777	1.14274	1.25305	1.02364
	1138.3	0.33893	1.02777	1.14169	1.25195	1.02262
	1138.78	0.34001	1.02777	1.14063	1.25084	1.02161
	1139.26	0.34115	1.02777	1.14063	1.25084	1.0206
	1139.74	0.34233	1.02777	1.13958	1.24973	1.01958
	1140.22	0.34354	1.02777	1.13958	1.24863	1.01857
	1140.71	0.3448	1.02777	1.13852	1.24752	1.01756
	1141.19	0.34608	1.02777	1.13747	1.24642	1.01655
	1141.67	0.34738	1.02777	1.13747	1.24531	1.01553
	1142.15	0.3487	1.02777	1.13641	1.2442	1.01452
	1142.63	0.35003	1.02777	1.13641	1.2431	1.01351
	1143.12	0.35138	1.02673	1.13536	1.2431	1.01249
	1143.6	0.35273	1.02673	1.1343	1.24199	1.01249
	1144.08	0.35408	1.02673	1.1343	1.24088	1.01148
	1144.56	0.35545	1.02673	1.13325	1.23978	1.01047
	1145.05	0.35682	1.02673	1.13325	1.23867	1.00945
	1145.53	0.3582	1.02673	1.13219	1.23757	1.00844
	1146.01	0.35959	1.02673	1.13114	1.23646	1.00743
	1146.49	0.36098	1.02673	1.13114	1.23535	1.00641
	1146.97	0.36239	1.02673	1.13008	1.23425	1.0054
	1147.46	0.36381	1.02673	1.12903	1.23425	1.00439
	1147.94	0.36524	1.02673	1.12903	1.23314	1.00337
	1148.42	0.36669	1.02673	1.12797	1.23204	1.00236
	1148.9	0.36814	1.02673	1.12797	1.23093	1.00135
	1149.38	0.3696	1.02673	1.12692	1.22982	1.00033
	1149.87	0.37106	1.02673	1.12586	1.22872	0.99932
	1150.35	0.37253	1.02673	1.12586	1.22761	0.99831
	1150.83	0.37402	1.02673	1.12481	1.2265	0.99729
	1151.31	0.37551	1.02569	1.12376	1.2254	0.99628
	1151.8	0.37703	1.02569	1.12376	1.22429	0.99527
	1152.28	0.37857	1.02569	1.1227	1.22319	0.99426
	1152.76	0.38014	1.02569	1.12165	1.22319	0.99324
	1153.24	0.38173	1.02569	1.12165	1.22208	0.99223
	1153.72	0.38334	1.02569	1.12059	1.22097	0.99122
	1154.21	0.38496	1.02569	1.11954	1.21987	0.9902
	1154.69	0.38658	1.02569	1.11954	1.21876	0.98919
	1155.17	0.38821	1.02569	1.11848	1.21765	0.98818
	1155.65	0.38984	1.02569	1.11743	1.21655	0.98716
	1156.13	0.39148	1.02465	1.11743	1.21544	0.98615
	1156.62	0.39312	1.02465	1.11637	1.21434	0.98514
	1157.1	0.39477	1.02465	1.11532	1.21323	0.98412
	1157.58	0.39645	1.02465	1.11532	1.21212	0.98311
	1158.06	0.39816	1.02465	1.11426	1.21102	0.9821
	1158.55	0.39992	1.02465	1.11321	1.21102	0.98108
	1159.03	0.40171	1.02465	1.11321	1.20991	0.98007
	1159.51	0.40356	1.02465	1.11215	1.20881	0.97906
	1159.99	0.40545	1.02465	1.1111	1.2077	0.97804
	1160.47	0.40739	1.02465	1.11004	1.20659	0.97703
	1160.96	0.40936	1.02361	1.11004	1.20549	0.97602
	1161.44	0.41137	1.02361	1.10899	1.20438	0.97501
	1161.92	0.41342	1.02361	1.10793	1.20327	0.97399
	1162.4	0.41549	1.02361	1.10793	1.20217	0.97298
	1162.88	0.41758	1.02361	1.10688	1.20106	0.97095
	1163.37	0.4197	1.02361	1.10582	1.19996	0.96994
	1163.85	0.42186	1.02361	1.10582	1.19885	0.96893
	1164.33	0.42404	1.02257	1.10477	1.19774	0.96791
	1164.81	0.42625	1.02257	1.10371	1.19664	0.9669
	1165.3	0.42849	1.02257	1.10266	1.19553	0.96589
	1165.78	0.43077	1.02257	1.10266	1.19442	0.96487
	1166.26	0.43307	1.02257	1.1016	1.19332	0.96386
	1166.74	0.4354	1.02257	1.10055	1.19221	0.96285
	1167.22	0.43777	1.02153	1.10055	1.19111	0.96183
	1167.71	0.44018	1.02153	1.09949	1.19	0.96082
	1168.19	0.44263	1.02153	1.09844	1.19	0.95981
	1168.67	0.44514	1.02153	1.09844	1.18889	0.95879
	1169.15	0.44769	1.02153	1.09738	1.18779	0.95778
	1169.63	0.45027	1.02153	1.09633	1.18668	0.95677
	1170.12	0.45286	1.02049	1.09633	1.18558	0.95575
	1170.6	0.45546	1.02049	1.09527	1.18447	0.95474
	1171.08	0.45804	1.02049	1.09422	1.18336	0.95373
	1171.56	0.46059	1.02049	1.09316	1.18226	0.95272
	1172.05	0.4631	1.02049	1.09316	1.18115	0.9517
	1172.53	0.46558	1.01945	1.09211	1.18004	0.94968
	1173.01	0.46802	1.01945	1.09105	1.17894	0.94866
	1173.49	0.47043	1.01945	1.09105	1.17783	0.94765
	1173.97	0.47282	1.01945	1.09	1.17562	0.94664
	1174.46	0.47518	1.01841	1.08895	1.17451	0.94562
	1174.94	0.47753	1.01841	1.08895	1.17341	0.94461
	1175.42	0.47985	1.01841	1.08789	1.1723	0.9436
	1175.9	0.48213	1.01841	1.08684	1.17119	0.94258
	1176.38	0.48435	1.01841	1.08578	1.17009	0.94157
	1176.87	0.4865	1.01737	1.08578	1.16898	0.94056
	1177.35	0.48857	1.01737	1.08473	1.16788	0.93954
	1177.83	0.49054	1.01737	1.08367	1.16677	0.93853
	1178.31	0.49243	1.01737	1.08262	1.16566	0.9365
	1178.8	0.49424	1.01737	1.08262	1.16456	0.93549
	1179.28	0.49598	1.01633	1.08156	1.16345	0.93448
	1179.76	0.49766	1.01633	1.08051	1.16235	0.93347
	1180.24	0.4993	1.01633	1.08051	1.16124	0.93245
	1180.72	0.50091	1.01633	1.07945	1.16013	0.93144
	1181.2	0.5025	1.01633	1.0784	1.15903	0.93043
	1181.69	0.50408	1.01529	1.07734	1.15792	0.92941
	1182.17	0.50566	1.01529	1.07734	1.15681	0.9284
	1182.65	0.50725	1.01529	1.07629	1.1546	0.92739
	1183.13	0.50884	1.01529	1.07523	1.1535	0.92637
	1183.62	0.51044	1.01425	1.07523	1.15239	0.92536
	1184.1	0.51205	1.01425	1.07418	1.15128	0.92435
	1184.58	0.51369	1.01425	1.07312	1.15018	0.92232
	1185.06	0.51538	1.01425	1.07207	1.14907	0.92131
	1185.54	0.51713	1.01425	1.07207	1.14796	0.92029
	1186.03	0.51894	1.0132	1.07101	1.14686	0.91928
	1186.51	0.52082	1.0132	1.06996	1.14575	0.91827
	1186.99	0.52278	1.0132	1.06996	1.14465	0.91725
	1187.47	0.52481	1.0132	1.0689	1.14354	0.91624
	1187.95	0.52689	1.01216	1.06785	1.14243	0.91523
	1188.44	0.52904	1.01216	1.06785	1.14133	0.91421
	1188.92	0.53124	1.01216	1.06679	1.14022	0.9132
	1189.4	0.53349	1.01216	1.06574	1.13912	0.91219
	1189.88	0.5358	1.01216	1.06574	1.13801	0.91016
	1190.37	0.53816	1.01112	1.06468	1.1369	0.90915
	1190.85	0.54058	1.01112	1.06363	1.1358	0.90814
	1191.33	0.54305	1.01112	1.06363	1.13469	0.90712
	1191.81	0.54558	1.01112	1.06257	1.13358	0.90611
	1192.29	0.54815	1.01008	1.06152	1.13248	0.9051
	1192.78	0.55075	1.01008	1.06152	1.13137	0.90408
	1193.26	0.55337	1.01008	1.06046	1.13027	0.90307
	1193.74	0.55599	1.01008	1.05941	1.12916	0.90206
	1194.22	0.55861	1.01008	1.05941	1.12805	0.90003
	1194.7	0.56124	1.00904	1.05835	1.12695	0.89902
	1195.19	0.56386	1.00904	1.0573	1.12584	0.898
	1195.67	0.5665	1.00904	1.0573	1.12473	0.89699
	1196.15	0.56915	1.00904	1.05624	1.12363	0.89598
	1196.63	0.57182	1.00904	1.05519	1.12252	0.89496
	1197.12	0.57452	1.008	1.05519	1.12142	0.89395
	1197.6	0.57726	1.008	1.05414	1.12031	0.89294
	1198.08	0.58004	1.008	1.05308	1.1192	0.89193
	1198.56	0.58284	1.008	1.05308	1.1181	0.89091
	1199.04	0.58568	1.008	1.05203	1.11699	0.8899
	1199.53	0.58852	1.008	1.05203	1.11699	0.88787
	1200.01	0.59139	1.00696	1.05097	1.11588	0.88686
	1200.49	0.59426	1.00696	1.04992	1.11478	0.88585
	1200.97	0.59716	1.00696	1.04992	1.11367	0.88483
	1201.45	0.60008	1.00696	1.04886	1.11257	0.88382
	1201.94	0.60305	1.00696	1.04781	1.11146	0.88281
	1202.42	0.60608	1.00696	1.04781	1.11035	0.88179
	1202.9	0.60917	1.00696	1.04675	1.10925	0.88078
	1203.38	0.61233	1.00696	1.0457	1.10814	0.87977
	1203.87	0.61558	1.00696	1.0457	1.10814	0.87875
	1204.35	0.61892	1.00592	1.04464	1.10704	0.87774
	1204.83	0.62235	1.00592	1.04464	1.10593	0.87673
	1205.31	0.62586	1.00592	1.04359	1.10482	0.87571
	1205.79	0.62947	1.00592	1.04253	1.10372	0.8747
	1206.28	0.63315	1.00592	1.04253	1.10261	0.87369
	1206.76	0.63691	1.00592	1.04148	1.10261	0.87267
	1207.24	0.64073	1.00592	1.04148	1.1015	0.87166
	1207.72	0.64461	1.00592	1.04042	1.1004	0.87065
	1208.2	0.64856	1.00592	1.03937	1.09929	0.86964
	1208.69	0.65255	1.00592	1.03937	1.09819	0.86862
	1209.17	0.65659	1.00592	1.03831	1.09819	0.86761
	1209.65	0.66065	1.00592	1.03831	1.09708	0.8666
	1210.13	0.66472	1.00592	1.03726	1.09597	0.86558
	1210.62	0.66878	1.00592	1.03726	1.09487	0.86457
	1211.1	0.67282	1.00592	1.0362	1.09487	0.86356
	1211.58	0.67684	1.00592	1.0362	1.09376	0.86254
	1212.06	0.68085	1.00592	1.03515	1.09265	0.86254
	1212.54	0.68484	1.00592	1.03409	1.09265	0.86153
	1213.03	0.68883	1.00592	1.03409	1.09155	0.86052
	1213.51	0.69282	1.00592	1.03304	1.09044	0.8595
	1213.99	0.69681	1.00592	1.03304	1.09044	0.85849
	1214.47	0.70081	1.00592	1.03198	1.08934	0.85849
	1214.95	0.70482	1.00592	1.03198	1.08823	0.85748
	1215.44	0.70883	1.00696	1.03093	1.08712	0.85646
	1215.92	0.71285	1.00696	1.03093	1.08712	0.85545
	1216.4	0.71686	1.00696	1.03093	1.08602	0.85444
	1216.88	0.72087	1.00696	1.02987	1.08491	0.85444
	1217.37	0.72487	1.00696	1.02987	1.08491	0.85342
	1217.85	0.72884	1.00696	1.02882	1.08381	0.85241
	1218.33	0.7328	1.00696	1.02882	1.08381	0.85241
	1218.81	0.73672	1.00696	1.02776	1.0827	0.8514
	1219.29	0.74063	1.008	1.02776	1.08159	0.85039
	1219.78	0.74451	1.008	1.02776	1.08159	0.85039
	1220.26	0.74837	1.008	1.02671	1.08049	0.84937
	1220.74	0.75223	1.008	1.02671	1.08049	0.84836
	1221.22	0.75608	1.008	1.02671	1.07938	0.84836
	1221.7	0.75994	1.00904	1.02565	1.07827	0.84735
	1222.19	0.7638	1.00904	1.02565	1.07827	0.84735
	1222.67	0.76766	1.00904	1.02565	1.07717	0.84633
	1223.15	0.77153	1.00904	1.0246	1.07717	0.84532
	1223.63	0.7754	1.00904	1.0246	1.07606	0.84532
	1224.11	0.77927	1.01008	1.0246	1.07606	0.84431
	1224.6	0.78314	1.01008	1.02354	1.07496	0.84431
	1225.08	0.787	1.01008	1.02354	1.07496	0.84329
	1225.56	0.79085	1.01008	1.02354	1.07385	0.84329
	1226.04	0.79469	1.01112	1.02354	1.07385	0.84329
	1226.53	0.79853	1.01112	1.02249	1.07274	0.84228
	1227.01	0.80236	1.01112	1.02249	1.07274	0.84228
	1227.49	0.80618	1.01112	1.02249	1.07274	0.84127
	1227.97	0.80999	1.01216	1.02249	1.07164	0.84127
	1228.45	0.81378	1.01216	1.02249	1.07164	0.84127
	1228.94	0.81754	1.01216	1.02249	1.07164	0.84025
	1229.42	0.82127	1.01216	1.02143	1.07053	0.84025
	1229.9	0.82494	1.0132	1.02143	1.07053	0.83924
	1230.38	0.82856	1.0132	1.02143	1.07053	0.83924
	1230.86	0.83212	1.0132	1.02143	1.06942	0.83924
	1231.35	0.8356	1.01425	1.02143	1.06942	0.83823
	1231.83	0.83901	1.01425	1.02143	1.06942	0.83823
	1232.31	0.84233	1.01425	1.02143	1.06942	0.83823
	1232.79	0.84556	1.01425	1.02143	1.06832	0.83823
	1233.28	0.8487	1.01529	1.02143	1.06832	0.83721
	1233.76	0.85174	1.01529	1.02143	1.06832	0.83721
	1234.24	0.85468	1.01529	1.02143	1.06832	0.83721
	1234.72	0.85753	1.01633	1.02143	1.06832	0.83721
	1235.2	0.8603	1.01633	1.02143	1.06721	0.8362
	1235.68	0.86298	1.01633	1.02143	1.06721	0.8362
	1236.17	0.86557	1.01633	1.02143	1.06721	0.8362
	1236.65	0.86808	1.01737	1.02143	1.06721	0.8362
	1237.13	0.87048	1.01737	1.02143	1.06721	0.8362
	1237.61	0.87279	1.01737	1.02143	1.06721	0.8362
	1238.1	0.87499	1.01841	1.02143	1.06721	0.83519
	1238.58	0.87707	1.01841	1.02143	1.06721	0.83519
	1239.06	0.87903	1.01841	1.02249	1.06721	0.83519
	1239.54	0.88087	1.01945	1.02249	1.06721	0.83519
	1240.03	0.88256	1.01945	1.02249	1.06721	0.83519
	1240.51	0.8841	1.01945	1.02249	1.06721	0.83519
	1240.99	0.88546	1.01945	1.02249	1.06721	0.83519
	1241.47	0.88664	1.02049	1.02249	1.06721	0.83417
	1241.95	0.88764	1.02049	1.02249	1.06721	0.83417
	1242.43	0.88845	1.02049	1.02354	1.06721	0.83417
	1242.92	0.8891	1.02153	1.02354	1.06721	0.83417
	1243.4	0.8896	1.02153	1.02354	1.06721	0.83417
	1243.88	0.88997	1.02153	1.02354	1.06721	0.83316
	1244.36	0.89021	1.02257	1.02354	1.06721	0.83316
	1244.85	0.89036	1.02257	1.02354	1.06721	0.83316
	1245.33	0.8904	1.02257	1.0246	1.06721	0.83316
	1245.81	0.89036	1.02257	1.0246	1.06721	0.83316
	1246.29	0.89021	1.02361	1.0246	1.06721	0.83215
	1246.77	0.88995	1.02361	1.0246	1.06721	0.83215
	1247.26	0.88957	1.02361	1.0246	1.06721	0.83215
	1247.74	0.88906	1.02465	1.0246	1.06721	0.83215
	1248.22	0.88842	1.02465	1.0246	1.06832	0.83215
	1248.7	0.88764	1.02465	1.0246	1.06832	0.83113
	1249.18	0.88675	1.02465	1.02565	1.06832	0.83113
	1249.67	0.88575	1.02465	1.02565	1.06832	0.83113
	1250.15	0.88466	1.02569	1.02565	1.06832	0.83113
	1250.63	0.88348	1.02569	1.02565	1.06832	0.83113
	1251.11	0.88222	1.02569	1.02565	1.06832	0.83113
	1251.6	0.88089	1.02569	1.02565	1.06832	0.83113
	1252.08	0.8795	1.02673	1.02565	1.06832	0.83113
	1252.56	0.87804	1.02673	1.02565	1.06832	0.83012
	1253.04	0.87651	1.02673	1.02671	1.06832	0.83012
	1253.52	0.87492	1.02673	1.02671	1.06832	0.83012
	1254.01	0.87326	1.02673	1.02671	1.06942	0.83012
	1254.49	0.87153	1.02777	1.02671	1.06942	0.83012
	1254.97	0.86973	1.02777	1.02671	1.06942	0.83012
	1255.45	0.86786	1.02777	1.02671	1.06942	0.83012
	1255.93	0.86593	1.02777	1.02671	1.06942	0.83012
	1256.42	0.86393	1.02777	1.02671	1.06942	0.83012
	1256.9	0.86186	1.02777	1.02776	1.06942	0.83113
	1257.38	0.85973	1.02881	1.02776	1.06942	0.83113
	1257.86	0.85753	1.02881	1.02776	1.07053	0.83113
	1258.35	0.85526	1.02881	1.02776	1.07053	0.83113
	1258.83	0.8529	1.02881	1.02776	1.07053	0.83113
	1259.31	0.85045	1.02881	1.02776	1.07053	0.83215
	1259.79	0.84792	1.02985	1.02776	1.07053	0.83215
	1260.27	0.8453	1.02985	1.02882	1.07053	0.83215
	1260.76	0.84261	1.02985	1.02882	1.07164	0.83316
	1261.24	0.83984	1.02985	1.02882	1.07164	0.83316
	1261.72	0.83702	1.02985	1.02882	1.07164	0.83316
	1262.2	0.83414	1.03089	1.02882	1.07164	0.83417
	1262.68	0.83124	1.03089	1.02987	1.07164	0.83417
	1263.17	0.82829	1.03089	1.02987	1.07274	0.83519
	1263.65	0.82528	1.03089	1.02987	1.07274	0.83519
	1264.13	0.82219	1.03089	1.02987	1.07274	0.83519
	1264.61	0.81901	1.03194	1.03093	1.07274	0.8362
	1265.1	0.81573	1.03194	1.03093	1.07385	0.8362
	1265.58	0.81238	1.03194	1.03093	1.07385	0.8362
	1266.06	0.80895	1.03194	1.03093	1.07385	0.83721
	1266.54	0.80547	1.03298	1.03093	1.07385	0.83721
	1267.02	0.80194	1.03298	1.03198	1.07385	0.83721
	1267.51	0.79836	1.03298	1.03198	1.07496	0.83823
	1267.99	0.79475	1.03298	1.03198	1.07496	0.83823
	1268.47	0.7911	1.03298	1.03198	1.07496	0.83924
	1268.95	0.78741	1.03402	1.03198	1.07496	0.83924
	1269.43	0.78368	1.03402	1.03304	1.07496	0.83924
	1269.92	0.77991	1.03402	1.03304	1.07606	0.84025
	1270.4	0.77609	1.03402	1.03304	1.07606	0.84025
	1270.88	0.77223	1.03402	1.03304	1.07606	0.84127
	1271.36	0.76835	1.03506	1.03409	1.07606	0.84127
	1271.85	0.76445	1.03506	1.03409	1.07717	0.84228
	1272.33	0.76057	1.03506	1.03409	1.07717	0.84228
	1272.81	0.75671	1.03506	1.03409	1.07717	0.84329
	1273.29	0.75289	1.0361	1.03515	1.07827	0.84329
	1273.77	0.74913	1.0361	1.03515	1.07827	0.84431
	1274.26	0.74542	1.0361	1.03515	1.07827	0.84431
	1274.74	0.74178	1.0361	1.03515	1.07938	0.84532
	1275.22	0.73822	1.03714	1.0362	1.07938	0.84633
	1275.7	0.73472	1.03714	1.0362	1.07938	0.84633
	1276.18	0.73131	1.03714	1.0362	1.08049	0.84735
	1276.67	0.72797	1.03714	1.03726	1.08049	0.84836
	1277.15	0.72471	1.03714	1.03726	1.08049	0.84937
	1277.63	0.72152	1.03818	1.03726	1.08159	0.85039
	1278.11	0.71841	1.03818	1.03831	1.08159	0.85039
	1278.59	0.71539	1.03818	1.03831	1.0827	0.8514
	1279.08	0.71247	1.03922	1.03937	1.0827	0.85241
	1279.56	0.70964	1.03922	1.03937	1.08381	0.85342
	1280.04	0.70693	1.03922	1.03937	1.08381	0.85444
	1280.52	0.70432	1.04026	1.04042	1.08491	0.85545
	1281.01	0.70183	1.04026	1.04042	1.08491	0.85748
	1281.49	0.69944	1.04026	1.04148	1.08602	0.85849
	1281.97	0.69714	1.0413	1.04148	1.08712	0.8595
	1282.45	0.69492	1.0413	1.04253	1.08712	0.86052
	1282.93	0.69278	1.04234	1.04359	1.08823	0.86153
	1283.42	0.6907	1.04234	1.04359	1.08934	0.86356
	1283.9	0.68871	1.04338	1.04464	1.08934	0.86457
	1284.38	0.68678	1.04338	1.04464	1.09044	0.86558
	1284.86	0.68494	1.04442	1.0457	1.09155	0.86761
	1285.34	0.68318	1.04442	1.04675	1.09265	0.86862
	1285.83	0.6815	1.04546	1.04675	1.09376	0.86964
	1286.31	0.67989	1.04546	1.04781	1.09376	0.87166
	1286.79	0.67834	1.0465	1.04886	1.09487	0.87267
	1287.27	0.67684	1.0465	1.04886	1.09597	0.87369
	1287.76	0.67537	1.04754	1.04992	1.09708	0.87571
	1288.24	0.67394	1.04858	1.05097	1.09708	0.87673
	1288.72	0.67256	1.04858	1.05097	1.09819	0.87774
	1289.2	0.67123	1.04963	1.05203	1.09929	0.87875
	1289.68	0.66997	1.04963	1.05308	1.1004	0.88078
	1290.16	0.66876	1.05067	1.05414	1.1015	0.88179
	1290.65	0.66763	1.05067	1.05414	1.10261	0.88281
	1291.13	0.66657	1.05171	1.05519	1.10261	0.88382
	1291.61	0.6656	1.05275	1.05624	1.10372	0.88585
	1292.09	0.66471	1.05275	1.0573	1.10482	0.88686
	1292.58	0.66392	1.05379	1.0573	1.10593	0.88787
	1293.06	0.66323	1.05483	1.05835	1.10704	0.8899
	1293.54	0.66265	1.05483	1.05941	1.10814	0.89091
	1294.02	0.66218	1.05587	1.06046	1.10925	0.89294
	1294.51	0.66182	1.05691	1.06046	1.11035	0.89395
	1294.99	0.66159	1.05691	1.06152	1.11146	0.89598
	1295.47	0.66147	1.05795	1.06257	1.11257	0.89699
	1295.95	0.66148	1.05899	1.06363	1.11367	0.89902
	1296.43	0.66161	1.06003	1.06468	1.11478	0.90003
	1296.91	0.66185	1.06003	1.06574	1.11588	0.90206
	1297.4	0.6622	1.06107	1.06679	1.11699	0.90307
	1297.88	0.66265	1.06211	1.06785	1.1181	0.9051
	1298.36	0.66321	1.06315	1.0689	1.1192	0.90712
	1298.84	0.66386	1.06315	1.06996	1.12031	0.90814
	1299.33	0.66462	1.06419	1.07101	1.12142	0.91016
	1299.81	0.66548	1.06523	1.07101	1.12252	0.91219
	1300.29	0.66645	1.06627	1.07207	1.12473	0.9132
	1300.77	0.6675	1.06732	1.07418	1.12584	0.91523
	1301.25	0.66865	1.06836	1.07523	1.12695	0.91725
	1301.74	0.66987	1.0694	1.07629	1.12805	0.91827
	1302.22	0.67117	1.07044	1.07734	1.12916	0.92029
	1302.7	0.67253	1.07148	1.0784	1.13027	0.92232
	1303.18	0.67396	1.07252	1.07945	1.13248	0.92435
	1303.66	0.67544	1.07252	1.08051	1.13358	0.92536
	1304.15	0.67696	1.0746	1.08156	1.13469	0.92739
	1304.63	0.6785	1.07564	1.08262	1.1358	0.92941
	1305.11	0.68005	1.07668	1.08367	1.13801	0.93144
	1305.59	0.68158	1.07772	1.08578	1.13912	0.93245
	1306.08	0.68307	1.07876	1.08684	1.14022	0.93448
	1306.56	0.6845	1.0798	1.08789	1.14243	0.9365
	1307.04	0.68589	1.08084	1.08895	1.14354	0.93853
	1307.52	0.68722	1.08188	1.09	1.14465	0.93954
	1308	0.68851	1.08292	1.09105	1.14575	0.94157
	1308.49	0.68976	1.08396	1.09316	1.14686	0.9436
	1308.97	0.691	1.08605	1.09422	1.14907	0.94461
	1309.45	0.69222	1.08709	1.09527	1.15018	0.94664
	1309.93	0.69344	1.08813	1.09633	1.15128	0.94765
	1310.41	0.69467	1.08917	1.09738	1.15239	0.94968
	1310.9	0.69592	1.09021	1.09844	1.1535	0.95069
	1311.38	0.69719	1.09125	1.10055	1.1546	0.95272
	1311.86	0.69848	1.09333	1.1016	1.15571	0.95373
	1312.34	0.69979	1.09437	1.10266	1.15681	0.95474
	1312.83	0.7011	1.09541	1.10371	1.15903	0.95575
	1313.31	0.70244	1.09645	1.10477	1.16013	0.95778
	1313.79	0.70379	1.09749	1.10582	1.16124	0.95879
	1314.27	0.70518	1.09957	1.10688	1.16235	0.95981
	1314.75	0.7066	1.10061	1.10793	1.16345	0.96183
	1315.24	0.70807	1.10165	1.10899	1.16456	0.96285
	1315.72	0.70957	1.1027	1.1111	1.16566	0.96487
	1316.2	0.71109	1.10478	1.11215	1.16677	0.96589
	1316.68	0.71263	1.10582	1.11321	1.16788	0.96791
	1317.16	0.71415	1.10686	1.11426	1.16898	0.96994
	1317.65	0.71566	1.1079	1.11532	1.17009	0.97095
	1318.13	0.71713	1.10894	1.11637	1.17119	0.97298
	1318.61	0.71855	1.11102	1.11743	1.1723	0.97399
	1319.09	0.71993	1.11206	1.11848	1.17341	0.97602
	1319.58	0.72124	1.1131	1.12059	1.17451	0.97804
	1320.06	0.72251	1.11414	1.12165	1.17673	0.97906
	1320.54	0.72373	1.11622	1.1227	1.17783	0.98108
	1321.02	0.7249	1.11726	1.12376	1.17894	0.98311
	1321.5	0.72604	1.1183	1.12481	1.18004	0.98514
	1321.99	0.72714	1.11934	1.12586	1.18115	0.98615
	1322.47	0.72822	1.12143	1.12692	1.18226	0.98818
	1322.95	0.72928	1.12247	1.12797	1.18336	0.9902
	1323.43	0.73031	1.12351	1.12903	1.18447	0.99223
	1323.91	0.73132	1.12455	1.13114	1.18558	0.99324
	1324.4	0.7323	1.12663	1.13219	1.18668	0.99527
	1324.88	0.73323	1.12767	1.13325	1.18779	0.99729
	1325.36	0.73412	1.12871	1.1343	1.18889	0.99932
	1325.84	0.73496	1.12975	1.13536	1.19	1.00135
	1326.33	0.73577	1.13183	1.13641	1.19221	1.00236
	1326.81	0.73653	1.13287	1.13747	1.19332	1.00439
	1327.29	0.73725	1.13391	1.13958	1.19442	1.00641
	1327.77	0.73794	1.13599	1.14063	1.19553	1.00844
	1328.25	0.73859	1.13703	1.14169	1.19664	1.01047
	1328.73	0.73919	1.13807	1.14274	1.19774	1.01249
	1329.22	0.73975	1.13912	1.1438	1.19885	1.01452
	1329.7	0.74027	1.1412	1.14485	1.19996	1.01655
	1330.18	0.74074	1.14224	1.14591	1.20106	1.01756
	1330.66	0.74117	1.14328	1.14696	1.20217	1.01958
	1331.15	0.74158	1.14432	1.14802	1.20327	1.02161
	1331.63	0.74197	1.14536	1.14907	1.20438	1.02364
	1332.11	0.74235	1.1464	1.15013	1.20549	1.02465
	1332.59	0.74273	1.14744	1.15118	1.20659	1.02668
	1333.08	0.74312	1.14848	1.15224	1.2077	1.02769
	1333.56	0.7435	1.14952	1.15329	1.2077	1.02972
	1334.04	0.74388	1.15056	1.15435	1.20881	1.03073
	1334.52	0.74424	1.1516	1.1554	1.20991	1.03276
	1335	0.74456	1.15264	1.1554	1.21102	1.03377
	1335.48	0.74482	1.15368	1.15646	1.21102	1.0358
	1335.97	0.74502	1.15472	1.15751	1.21212	1.03681
	1336.45	0.74518	1.15576	1.15857	1.21323	1.03883
	1336.93	0.74529	1.15681	1.15857	1.21434	1.03985
	1337.41	0.74538	1.15681	1.15962	1.21434	1.04187
	1337.9	0.74545	1.15785	1.16068	1.21544	1.04289
	1338.38	0.74551	1.15889	1.16173	1.21655	1.04491
	1338.86	0.74555	1.15993	1.16173	1.21765	1.04694
	1339.34	0.74556	1.16097	1.16278	1.21765	1.04897
	1339.82	0.74553	1.16097	1.16384	1.21876	1.04998
	1340.31	0.74548	1.16201	1.16489	1.21987	1.05201
	1340.79	0.74539	1.16305	1.16489	1.21987	1.05403
	1341.27	0.74527	1.16409	1.16595	1.22097	1.05606
	1341.75	0.74515	1.16513	1.167	1.22208	1.05707
	1342.23	0.74501	1.16513	1.16806	1.22319	1.0591
	1342.72	0.74488	1.16617	1.16806	1.22429	1.06112
	1343.2	0.74477	1.16721	1.16911	1.22429	1.06214
	1343.68	0.74467	1.16825	1.17017	1.2254	1.06416
	1344.16	0.7446	1.16825	1.17017	1.2265	1.06518
	1344.65	0.74455	1.16929	1.17122	1.2265	1.0672
	1345.13	0.74454	1.17033	1.17228	1.22761	1.06822
	1345.61	0.74455	1.17033	1.17228	1.22761	1.06923
	1346.09	0.74459	1.17137	1.17333	1.22872	1.07024
	1346.57	0.74467	1.17241	1.17333	1.22872	1.07126
	1347.06	0.74477	1.17241	1.17439	1.22982	1.07227
	1347.54	0.7449	1.17345	1.17439	1.22982	1.0743
	1348.02	0.74505	1.17345	1.17544	1.23093	1.0743
	1348.5	0.74522	1.1745	1.17544	1.23093	1.07531
	1348.98	0.7454	1.1745	1.1765	1.23204	1.07632
	1349.47	0.74558	1.17554	1.1765	1.23204	1.07734
	1349.95	0.74574	1.17554	1.1765	1.23204	1.07835
	1350.43	0.74587	1.17658	1.17755	1.23314	1.07936
	1350.91	0.74595	1.17658	1.17755	1.23314	1.08037
	1351.39	0.74597	1.17658	1.17755	1.23314	1.08037
	1351.88	0.74592	1.17762	1.17861	1.23314	1.08139
	1352.36	0.74578	1.17762	1.17861	1.23425	1.0824
	1352.84	0.74555	1.17762	1.17861	1.23425	1.0824
	1353.32	0.74521	1.17866	1.17861	1.23425	1.08341
	1353.81	0.74477	1.17866	1.17861	1.23425	1.08341
	1354.29	0.74423	1.17866	1.17861	1.23425	1.08443
	1354.77	0.7436	1.17866	1.17966	1.23425	1.08443
	1355.25	0.7429	1.17866	1.17966	1.23425	1.08544
	1355.73	0.74214	1.17866	1.17966	1.23425	1.08544
	1356.22	0.74134	1.1797	1.17966	1.23425	1.08645
	1356.7	0.7405	1.1797	1.17966	1.23425	1.08645
	1357.18	0.73962	1.1797	1.17966	1.23425	1.08747
	1357.66	0.73869	1.1797	1.17966	1.23425	1.08747
	1358.14	0.73772	1.1797	1.17966	1.23425	1.08848
	1358.63	0.7367	1.1797	1.17966	1.23425	1.08848
	1359.11	0.73564	1.1797	1.17966	1.23425	1.08949
	1359.59	0.73455	1.1797	1.17966	1.23425	1.08949
	1360.07	0.73345	1.1797	1.17966	1.23425	1.09051
	1360.56	0.73237	1.1797	1.17966	1.23425	1.09051
	1361.04	0.7313	1.1797	1.17966	1.23425	1.09152
	1361.52	0.73025	1.1797	1.17966	1.23425	1.09152
	1362	0.72924	1.1797	1.17966	1.23425	1.09253
	1362.48	0.72828	1.1797	1.17966	1.23425	1.09253
	1362.97	0.72737	1.1797	1.17966	1.23425	1.09355
	1363.45	0.72654	1.1797	1.17966	1.23425	1.09355
	1363.93	0.7258	1.1797	1.17966	1.23425	1.09456
	1364.41	0.72515	1.1797	1.17966	1.23425	1.09456
	1364.89	0.72459	1.1797	1.17861	1.23425	1.09557
	1365.38	0.72412	1.1797	1.17861	1.23425	1.09557
	1365.86	0.72372	1.1797	1.17861	1.23425	1.09557
	1366.34	0.72338	1.1797	1.17861	1.23425	1.09659
	1366.82	0.72308	1.1797	1.17861	1.23425	1.09659
	1367.31	0.72282	1.17866	1.17755	1.23425	1.09659
	1367.79	0.72259	1.17866	1.17755	1.23425	1.09659
	1368.27	0.72237	1.17866	1.17755	1.23425	1.09659
	1368.75	0.72177	1.17866	1.1765	1.23314	1.09659
	1369.23	0.72121	1.17762	1.1765	1.23314	1.09659
	1369.72	0.7207	1.17762	1.1765	1.23314	1.09659
	1370.2	0.72023	1.17762	1.17544	1.23314	1.09659
	1370.68	0.71982	1.17658	1.17544	1.23314	1.09659
	1371.16	0.71946	1.17658	1.17439	1.23204	1.0976
	1371.64	0.71916	1.17658	1.17439	1.23204	1.0976
	1372.13	0.71891	1.17554	1.17333	1.23204	1.0976
	1372.61	0.7187	1.17554	1.17333	1.23093	1.0976
	1373.09	0.71853	1.1745	1.17228	1.23093	1.0976
	1373.57	0.71838	1.1745	1.17228	1.23093	1.0976
	1374.06	0.71825	1.17345	1.17122	1.22982	1.0976
	1374.54	0.71812	1.17241	1.17122	1.22982	1.0976
	1375.02	0.718	1.17241	1.17017	1.22982	1.0976
	1375.5	0.71789	1.17137	1.16911	1.22872	1.0976
	1375.98	0.7178	1.17033	1.16911	1.22872	1.0976
	1376.47	0.71773	1.17033	1.16806	1.22761	1.0976
	1376.95	0.7177	1.16929	1.167	1.22761	1.0976
	1377.43	0.71773	1.16825	1.16595	1.2265	1.0976
	1377.91	0.71783	1.16721	1.16595	1.2265	1.09861
	1378.39	0.71803	1.16721	1.16489	1.2254	1.09861
	1378.88	0.71834	1.16617	1.16384	1.2254	1.09861
	1379.36	0.71878	1.16513	1.16384	1.22429	1.09963
	1379.84	0.71935	1.16409	1.16278	1.22429	1.09963
	1380.32	0.72003	1.16409	1.16173	1.22429	1.09963
	1380.81	0.72083	1.16305	1.16173	1.22319	1.10064
	1381.29	0.72173	1.16201	1.16068	1.22319	1.10064
	1381.77	0.72274	1.16201	1.15962	1.22208	1.10064
	1382.25	0.72384	1.16097	1.15857	1.22208	1.10165
	1382.73	0.72503	1.15993	1.15857	1.22208	1.10165
	1383.21	0.72631	1.15889	1.15751	1.22097	1.10165
	1383.7	0.72768	1.15785	1.15646	1.22097	1.10165
	1384.18	0.72914	1.15785	1.15646	1.21987	1.10165
	1384.66	0.73069	1.15681	1.1554	1.21987	1.10165
	1385.14	0.73231	1.15576	1.15435	1.21876	1.10165
	1385.63	0.73401	1.15472	1.15329	1.21876	1.10165
	1386.11	0.73579	1.15368	1.15224	1.21765	1.10165
	1386.59	0.73764	1.15264	1.15118	1.21765	1.10165
	1387.07	0.73956	1.1516	1.15013	1.21655	1.10165
	1387.56	0.74153	1.15056	1.14907	1.21544	1.10165
	1388.04	0.74355	1.14952	1.14802	1.21434	1.10165
	1388.52	0.74559	1.14848	1.14696	1.21434	1.10064
	1389	0.74763	1.14744	1.14591	1.21323	1.10064
	1389.48	0.74967	1.1464	1.14485	1.21212	1.09963
	1389.96	0.75168	1.14432	1.1438	1.21102	1.09963
	1390.45	0.75366	1.14328	1.14274	1.21102	1.09861
	1390.93	0.75561	1.14224	1.14169	1.20991	1.0976
	1391.41	0.75751	1.1412	1.14063	1.20881	1.0976
	1391.89	0.75938	1.14016	1.13958	1.2077	1.09659
	1392.38	0.76119	1.13807	1.13852	1.20659	1.09557
	1392.86	0.76295	1.13703	1.13641	1.20549	1.09456
	1393.34	0.76512	1.13599	1.13536	1.20438	1.09355
	1393.82	0.76737	1.13391	1.1343	1.20327	1.09253
	1394.3	0.7697	1.13287	1.13325	1.20217	1.09152
	1394.79	0.7721	1.13079	1.13219	1.20106	1.09051
	1395.27	0.77458	1.12975	1.13114	1.19996	1.08949
	1395.75	0.77714	1.12767	1.13008	1.19885	1.08848
	1396.23	0.77975	1.12663	1.12797	1.19664	1.08747
	1396.71	0.78243	1.12455	1.12692	1.19553	1.08645
	1397.2	0.78516	1.12351	1.12586	1.19442	1.08544
	1397.68	0.78793	1.12143	1.12481	1.19332	1.08443
	1398.16	0.79075	1.12039	1.12376	1.19221	1.0824
	1398.64	0.79359	1.1183	1.12165	1.19	1.08139
	1399.13	0.79646	1.11622	1.12059	1.18889	1.08037
	1399.61	0.79934	1.11518	1.11954	1.18779	1.07936
	1400.09	0.80222	1.1131	1.11848	1.18668	1.07835
	1400.57	0.8051	1.11206	1.11743	1.18447	1.07632
	1401.05	0.80798	1.10998	1.11532	1.18336	1.07531
	1401.54	0.81083	1.1079	1.11426	1.18226	1.0743
	1402.02	0.81366	1.10686	1.11321	1.18115	1.07328
	1402.5	0.81647	1.10478	1.11215	1.18004	1.07227
	1402.98	0.81925	1.10374	1.1111	1.17783	1.07126
	1403.46	0.82201	1.10165	1.11004	1.17673	1.06923
	1403.95	0.82475	1.09957	1.10793	1.17562	1.06822
	1404.43	0.82747	1.09853	1.10688	1.17451	1.0672
	1404.91	0.83019	1.09645	1.10582	1.17341	1.06619
	1405.39	0.83289	1.09541	1.10477	1.1723	1.06518
	1405.88	0.83559	1.09333	1.10371	1.17009	1.06416
	1406.36	0.83828	1.09229	1.10266	1.16898	1.06315
	1406.84	0.84096	1.09021	1.1016	1.16788	1.06214
	1407.32	0.84362	1.08917	1.10055	1.16677	1.06112
	1407.8	0.84626	1.08709	1.09949	1.16566	1.06011
	1408.29	0.84886	1.08605	1.09844	1.16456	1.0591
	1408.77	0.85143	1.08396	1.09738	1.16345	1.0591
	1409.25	0.85395	1.08292	1.09633	1.16235	1.05809
	1409.73	0.85642	1.08084	1.09527	1.16124	1.05707
	1410.21	0.85884	1.0798	1.09422	1.16013	1.05707
	1410.7	0.86122	1.07876	1.09316	1.15903	1.05606
	1411.18	0.86356	1.07668	1.09211	1.15792	1.05505
	1411.66	0.86586	1.07564	1.09105	1.15681	1.05403
	1412.14	0.86815	1.0746	1.09105	1.15571	1.05403
	1412.62	0.87042	1.07252	1.09	1.1546	1.05302
	1413.11	0.87268	1.07148	1.08895	1.1535	1.05201
	1413.59	0.87495	1.07044	1.08789	1.15239	1.05099
	1414.07	0.87723	1.06836	1.08684	1.15128	1.04998
	1414.55	0.87952	1.06732	1.08578	1.15018	1.04897
	1415.04	0.88183	1.06523	1.08473	1.14907	1.04795
	1415.52	0.88415	1.06419	1.08367	1.14796	1.04694
	1416	0.88648	1.06315	1.08262	1.14686	1.04593
	1416.48	0.88881	1.06107	1.08051	1.14575	1.04491
	1416.96	0.89113	1.06003	1.07945	1.14465	1.0439
	1417.45	0.89342	1.05795	1.0784	1.14243	1.04289
	1417.93	0.89567	1.05691	1.07734	1.14133	1.04187
	1418.41	0.89788	1.05483	1.07629	1.14022	1.04086
	1418.89	0.90003	1.05379	1.07523	1.13912	1.03985
	1419.38	0.90215	1.05171	1.07418	1.13801	1.03883
	1419.86	0.90421	1.05067	1.07312	1.1369	1.03782
	1420.34	0.90624	1.04963	1.07207	1.13469	1.0358
	1420.82	0.90823	1.04754	1.07101	1.13358	1.03478
	1421.3	0.91019	1.04546	1.0689	1.13248	1.03377
	1421.79	0.91211	1.04442	1.06785	1.13137	1.03276
	1422.27	0.91399	1.04234	1.06679	1.13027	1.03174
	1422.75	0.91583	1.0413	1.06574	1.12916	1.03073
	1423.23	0.91762	1.04026	1.06468	1.12695	1.02972
	1423.71	0.91936	1.03818	1.06257	1.12584	1.02972
	1424.2	0.92105	1.03714	1.06152	1.12473	1.0287
	1424.68	0.92269	1.03506	1.06046	1.12363	1.02769
	1425.16	0.92428	1.03402	1.05941	1.12252	1.02769
	1425.64	0.92583	1.03298	1.05835	1.12142	1.02668
	1426.12	0.92734	1.03089	1.0573	1.12031	1.02668
	1426.61	0.92881	1.02985	1.05624	1.1192	1.02566
	1427.09	0.93027	1.02881	1.05519	1.1192	1.02566
	1427.57	0.93171	1.02673	1.05414	1.1181	1.02465
	1428.05	0.93314	1.02569	1.05308	1.11699	1.02465
	1428.54	0.93455	1.02361	1.05203	1.11588	1.02364
	1429.02	0.93595	1.02257	1.05097	1.11478	1.02262
	1429.5	0.93732	1.02049	1.04886	1.11367	1.02262
	1429.98	0.93866	1.01945	1.04781	1.11257	1.02161
	1430.46	0.93995	1.01841	1.04675	1.11146	1.0206
	1430.95	0.94119	1.01633	1.0457	1.11035	1.0206
	1431.43	0.94237	1.01529	1.04464	1.10925	1.01958
	1431.91	0.94348	1.0132	1.04253	1.10814	1.01958
	1432.39	0.94452	1.01216	1.04148	1.10704	1.01857
	1432.87	0.94547	1.01008	1.04042	1.10593	1.01857
	1433.36	0.94634	1.008	1.03937	1.10482	1.01857
	1433.84	0.94714	1.00696	1.03831	1.10482	1.01857
	1434.32	0.94787	1.00488	1.0362	1.10372	1.01857
	1434.8	0.94854	1.00384	1.03515	1.10261	1.01857
	1435.29	0.94914	1.00176	1.03409	1.1015	1.01857
	1435.77	0.94969	1.00072	1.03304	1.1015	1.01857
	1436.25	0.95018	0.99864	1.03304	1.1004	1.01857
	1436.73	0.95061	0.9976	1.03198	1.09929	1.01857
	1437.21	0.95098	0.99656	1.03093	1.09929	1.01857
	1437.7	0.95128	0.99447	1.02987	1.09819	1.01958
	1438.18	0.95162	0.99343	1.02882	1.09819	1.01958
	1438.66	0.95193	0.99135	1.02776	1.09708	1.01958
	1439.14	0.95217	0.99031	1.02671	1.09708	1.0206
	1439.62	0.95239	0.98927	1.02671	1.09597	1.0206
	1440.11	0.95242	0.98719	1.02565	1.09597	1.02161
	1440.59	0.95236	0.98615	1.0246	1.09487	1.02262
	1441.07	0.95224	0.98511	1.02354	1.09487	1.02364
	1441.55	0.95191	0.98407	1.02354	1.09487	1.02465
	1442.04	0.9514	0.98303	1.02249	1.09376	1.02668
	1442.52	0.95081	0.98095	1.02249	1.09376	1.02769
	1443	0.95017	0.97991	1.02143	1.09376	1.0287
	1443.48	0.94935	0.97887	1.02143	1.09376	1.03073
	1443.96	0.94836	0.97887	1.02038	1.09376	1.03276
	1444.44	0.94734	0.97783	1.02038	1.09376	1.03377
	1444.93	0.94624	0.97678	1.02038	1.09376	1.0358
	1445.41	0.94506	0.97574	1.01932	1.09376	1.03782
	1445.89	0.94376	0.9747	1.01932	1.09376	1.03985
	1446.37	0.94231	0.9747	1.01932	1.09487	1.04187
	1446.86	0.94079	0.97366	1.01932	1.09487	1.04491
	1447.34	0.93912	0.97366	1.01932	1.09487	1.04694
	1447.82	0.93736	0.97262	1.01932	1.09597	1.04897
	1448.3	0.9355	0.97262	1.01932	1.09597	1.05201
	1448.78	0.93363	0.97158	1.01932	1.09597	1.05403
	1449.27	0.93159	0.97158	1.01932	1.09708	1.05707
	1449.75	0.92953	0.97158	1.02038	1.09819	1.06011
	1450.23	0.92739	0.97054	1.02038	1.09819	1.06315
	1450.71	0.92515	0.97054	1.02038	1.09929	1.06619
	1451.19	0.92276	0.97054	1.02143	1.1004	1.06923
	1451.68	0.92026	0.97054	1.02143	1.1004	1.07227
	1452.16	0.91766	0.97054	1.02249	1.1015	1.07531
	1452.64	0.91496	0.97054	1.02249	1.10261	1.07835
	1453.12	0.91215	0.97054	1.02354	1.10372	1.08139
	1453.61	0.90934	0.97158	1.02354	1.10482	1.08443
	1454.09	0.90643	0.97158	1.0246	1.10593	1.08747
	1454.57	0.90341	0.97158	1.02565	1.10704	1.09051
	1455.05	0.90027	0.97262	1.02671	1.10814	1.09355
	1455.53	0.89708	0.97262	1.02671	1.10925	1.09659
	1456.02	0.89385	0.97366	1.02776	1.11146	1.09963
	1456.5	0.89057	0.9747	1.02882	1.11257	1.10266
	1456.98	0.88725	0.9747	1.02987	1.11367	1.1057
	1457.46	0.88388	0.97574	1.03093	1.11478	1.10874
	1457.94	0.88056	0.97678	1.03198	1.11588	1.11077
	1458.43	0.87724	0.97678	1.03304	1.11699	1.1128
	1458.91	0.8739	0.97783	1.03409	1.1181	1.11584
	1459.39	0.87059	0.97887	1.03409	1.1192	1.11786
	1459.87	0.86734	0.97991	1.03515	1.12031	1.11989
	1460.36	0.8641	0.97991	1.0362	1.12142	1.1209
	1460.84	0.8609	0.98095	1.03726	1.12252	1.12293
	1461.32	0.8578	0.98199	1.03831	1.12363	1.12495
	1461.8	0.85475	0.98303	1.03937	1.12473	1.12597
	1462.28	0.85185	0.98303	1.04042	1.12584	1.12799
	1462.77	0.84894	0.98407	1.04042	1.12695	1.12901
	1463.25	0.84604	0.98511	1.04148	1.12695	1.13002
	1463.73	0.84315	0.98615	1.04253	1.12805	1.13103
	1464.21	0.84025	0.98615	1.04253	1.12916	1.13103
	1464.69	0.83749	0.98719	1.04359	1.12916	1.13205
	1465.18	0.83475	0.98823	1.04464	1.13027	1.13306
	1465.66	0.83197	0.98823	1.04464	1.13027	1.13306
	1466.14	0.82925	0.98927	1.0457	1.13137	1.13306
	1466.62	0.82661	0.99031	1.0457	1.13137	1.13306
	1467.11	0.82397	0.99031	1.04675	1.13137	1.13407
	1467.59	0.82129	0.99135	1.04781	1.13248	1.13407
	1468.07	0.8187	0.99239	1.04781	1.13248	1.13407
	1468.55	0.81634	0.99239	1.04886	1.13358	1.13407
	1469.03	0.81409	0.99343	1.04886	1.13358	1.13509
	1469.52	0.81193	0.99447	1.04992	1.13469	1.13509
	1470	0.80982	0.99552	1.05097	1.13469	1.1361
	1470.48	0.80786	0.99656	1.05203	1.1358	1.1361
	1470.96	0.80602	0.9976	1.05203	1.1369	1.13711
	1471.44	0.80424	0.99864	1.05308	1.1369	1.13711
	1471.93	0.80257	0.99968	1.05414	1.13801	1.13813
	1472.41	0.80107	1.00072	1.05519	1.13912	1.13914
	1472.89	0.79964	1.00176	1.05624	1.13912	1.13914
	1473.37	0.79836	1.0028	1.0573	1.14022	1.14015
	1473.86	0.79717	1.00384	1.05835	1.14133	1.14015
	1474.34	0.79609	1.00488	1.05941	1.14243	1.14117
	1474.82	0.79499	1.00592	1.06046	1.14243	1.14117
	1475.3	0.79397	1.00696	1.06152	1.14354	1.14117
	1475.78	0.79298	1.008	1.06257	1.14465	1.14218
	1476.27	0.79211	1.01008	1.06363	1.14575	1.14218
	1476.75	0.79136	1.01112	1.06468	1.14686	1.14319
	1477.23	0.7906	1.01216	1.06574	1.14796	1.14319
	1477.71	0.78993	1.0132	1.06679	1.14907	1.1442
	1478.19	0.7892	1.01529	1.06785	1.15018	1.14522
	1478.68	0.78848	1.01633	1.0689	1.15128	1.14522
	1479.16	0.78784	1.01737	1.07101	1.15239	1.14623
	1479.64	0.78722	1.01841	1.07207	1.1535	1.14724
	1480.12	0.78653	1.02049	1.07312	1.1546	1.14826
	1480.61	0.78569	1.02153	1.07418	1.15571	1.15028
	1481.09	0.78495	1.02257	1.07629	1.15681	1.1513
	1481.57	0.78418	1.02465	1.07734	1.15792	1.15332
	1482.05	0.78339	1.02569	1.0784	1.16013	1.15434
	1482.53	0.78251	1.02777	1.08051	1.16124	1.15636
	1483.02	0.7816	1.02881	1.08156	1.16235	1.15839
	1483.5	0.7807	1.02985	1.08367	1.16456	1.16143
	1483.98	0.77978	1.03194	1.08473	1.16566	1.16345
	1484.46	0.77883	1.03298	1.08684	1.16677	1.16649
	1484.94	0.77789	1.03506	1.08789	1.16898	1.16953
	1485.43	0.77697	1.03714	1.09	1.17119	1.17257
	1485.91	0.77603	1.03818	1.09211	1.1723	1.17561
	1486.39	0.77512	1.04026	1.09316	1.17451	1.17967
	1486.87	0.77419	1.04234	1.09527	1.17673	1.18372
	1487.35	0.77324	1.04442	1.09738	1.17894	1.18777
	1487.84	0.77231	1.04546	1.09949	1.18115	1.19182
	1488.32	0.77142	1.04754	1.1016	1.18336	1.19689
	1488.8	0.77052	1.05067	1.10477	1.18558	1.20094
	1489.28	0.76961	1.05275	1.10688	1.18889	1.20601
	1489.77	0.76872	1.05483	1.10899	1.19111	1.21107
	1490.25	0.76793	1.05691	1.11215	1.19442	1.21614
	1490.73	0.76723	1.06003	1.11426	1.19664	1.22121
	1491.21	0.76661	1.06211	1.11743	1.19996	1.22728
	1491.69	0.76614	1.06523	1.11954	1.20217	1.23235
	1492.18	0.7659	1.06732	1.1227	1.20549	1.23843
	1492.66	0.76562	1.07044	1.12586	1.20881	1.24451
	1493.14	0.76548	1.07252	1.12903	1.21212	1.2516
	1493.62	0.76541	1.07564	1.13219	1.21544	1.25768
	1494.1	0.76535	1.07876	1.13536	1.21876	1.26477
	1494.59	0.76529	1.08188	1.13852	1.22319	1.27085
	1495.07	0.76526	1.08501	1.14169	1.2265	1.27794
	1495.55	0.76534	1.08709	1.14485	1.22982	1.28504
	1496.03	0.76549	1.09021	1.14802	1.23314	1.29213
	1496.52	0.76581	1.09333	1.15118	1.23757	1.29922
	1497	0.76621	1.09645	1.15435	1.24088	1.30631
	1497.48	0.76669	1.09957	1.15751	1.2442	1.31239
	1497.96	0.76717	1.1027	1.16068	1.24752	1.31948
	1498.44	0.76781	1.10478	1.16384	1.25195	1.32658
	1498.92	0.76838	1.1079	1.167	1.25527	1.33265
	1499.41	0.76894	1.11102	1.17017	1.25858	1.33975
	1499.89	0.76945	1.1131	1.17333	1.2619	1.34583
	1500.37	0.76993	1.11622	1.17544	1.26522	1.3519
	1500.85	0.7702	1.11934	1.17861	1.26854	1.35798
	1501.34	0.77027	1.12247	1.18177	1.27186	1.36508
	1501.82	0.7704	1.12455	1.18494	1.27518	1.37116
	1502.3	0.77037	1.12767	1.1881	1.2785	1.37723
	1502.78	0.77029	1.13079	1.19127	1.28181	1.38331
	1503.27	0.77007	1.13287	1.19338	1.28513	1.38939
	1503.75	0.76965	1.13599	1.19654	1.28845	1.39547
	1504.23	0.76908	1.13912	1.1997	1.29177	1.40155
	1504.71	0.76847	1.1412	1.20287	1.29509	1.40763
	1505.19	0.76785	1.14432	1.20498	1.29841	1.41371
	1505.67	0.76702	1.1464	1.20814	1.30062	1.41877
	1506.16	0.76612	1.14952	1.21025	1.30394	1.42485
	1506.64	0.76517	1.1516	1.21342	1.30726	1.43093
	1507.12	0.76417	1.15472	1.21553	1.30947	1.436
	1507.6	0.76313	1.15681	1.21869	1.31279	1.44106
	1508.09	0.76206	1.15889	1.2208	1.315	1.44613
	1508.57	0.76097	1.16201	1.22291	1.31832	1.45018
	1509.05	0.75988	1.16409	1.22608	1.32053	1.45424
	1509.53	0.7588	1.16617	1.22819	1.32274	1.4593
	1510.01	0.75774	1.16825	1.2303	1.32496	1.46335
	1510.5	0.7567	1.17137	1.23241	1.32717	1.46741
	1510.98	0.7557	1.17345	1.23451	1.32938	1.47146
	1511.46	0.75474	1.17554	1.23662	1.33159	1.47652
	1511.94	0.75383	1.17762	1.23873	1.33381	1.48058
	1512.42	0.75298	1.18074	1.24084	1.33712	1.48362
	1512.91	0.75219	1.18282	1.24295	1.33934	1.48767
	1513.39	0.75147	1.1849	1.24506	1.34155	1.49172
	1513.87	0.75083	1.18698	1.24717	1.34376	1.49578
	1514.35	0.75028	1.1901	1.24928	1.34597	1.49881
	1514.84	0.74974	1.19219	1.25139	1.34708	1.50185
	1515.32	0.74937	1.19427	1.2535	1.34929	1.50591
	1515.8	0.7492	1.19635	1.25561	1.3515	1.50895
	1516.28	0.74902	1.19843	1.25772	1.35372	1.51199
	1516.76	0.7489	1.20051	1.25983	1.35593	1.51401
	1517.25	0.74907	1.20259	1.26089	1.35704	1.51705
	1517.73	0.74917	1.20467	1.263	1.35925	1.51908
	1518.21	0.74922	1.20675	1.26511	1.36035	1.5211
	1518.69	0.74945	1.20883	1.26616	1.36257	1.52313
	1519.17	0.74982	1.21092	1.26827	1.36367	1.52516
	1519.66	0.75022	1.213	1.26932	1.36478	1.52718
	1520.14	0.75064	1.21508	1.27038	1.36699	1.5282
	1520.62	0.75109	1.21716	1.27249	1.3681	1.52921
	1521.1	0.75152	1.2182	1.27354	1.3692	1.53124
	1521.59	0.75191	1.22028	1.27565	1.37031	1.53225
	1522.07	0.75233	1.22236	1.27671	1.37142	1.53326
	1522.55	0.75264	1.22444	1.27776	1.37363	1.53428
	1523.03	0.75284	1.22548	1.27882	1.37473	1.53529
	1523.51	0.75293	1.22757	1.28093	1.37584	1.53529
	1524	0.75297	1.22861	1.28198	1.37695	1.5363
	1524.48	0.75294	1.23069	1.28304	1.37805	1.53732
	1524.96	0.75289	1.23173	1.28409	1.37916	1.53732
	1525.44	0.75291	1.23381	1.28515	1.38027	1.53833
	1525.92	0.75299	1.23485	1.2862	1.38027	1.53833
	1526.41	0.75295	1.23693	1.28831	1.38137	1.53934
	1526.89	0.75294	1.23797	1.28937	1.38248	1.54035
	1527.37	0.75282	1.23901	1.29042	1.38358	1.54035
	1527.85	0.75269	1.24005	1.29148	1.38469	1.54137
	1528.34	0.75252	1.24213	1.29253	1.38469	1.54238
	1528.82	0.75234	1.24317	1.29359	1.3858	1.54339
	1529.3	0.7521	1.24421	1.29464	1.3869	1.54441
	1529.78	0.75186	1.2463	1.2957	1.38801	1.54542
	1530.26	0.75162	1.24734	1.29675	1.38801	1.54643
	1530.75	0.75139	1.24838	1.29781	1.38912	1.54745
	1531.23	0.75118	1.24942	1.29886	1.39022	1.54846
	1531.71	0.751	1.2515	1.29992	1.39133	1.55049
	1532.19	0.75086	1.25254	1.30097	1.39243	1.5515
	1532.67	0.75075	1.25358	1.30203	1.39354	1.55353
	1533.16	0.7507	1.25566	1.30414	1.39465	1.55454
	1533.64	0.75069	1.2567	1.30519	1.39575	1.55657
	1534.12	0.75072	1.25878	1.30624	1.39686	1.55758
	1534.6	0.7508	1.25982	1.3073	1.39907	1.5596
	1535.09	0.75093	1.2619	1.30941	1.40018	1.56062
	1535.57	0.75109	1.26294	1.31046	1.40128	1.56264
	1536.05	0.75131	1.26503	1.31257	1.40239	1.56467
	1536.53	0.75158	1.26607	1.31363	1.4046	1.5667
	1537.01	0.75192	1.26815	1.31574	1.40571	1.56872
	1537.49	0.75233	1.27023	1.31679	1.40792	1.57075
	1537.98	0.75284	1.27127	1.3189	1.40903	1.57278
	1538.46	0.75345	1.27335	1.31996	1.41124	1.5748
	1538.94	0.75417	1.27439	1.32207	1.41235	1.57784
	1539.42	0.75502	1.27647	1.32418	1.41456	1.57987
	1539.91	0.75591	1.27751	1.32523	1.41566	1.58189
	1540.39	0.75677	1.27959	1.32734	1.41788	1.58392
	1540.87	0.75775	1.28063	1.3284	1.41898	1.58493
	1541.35	0.75868	1.28168	1.33051	1.42009	1.58696
	1541.83	0.7596	1.28376	1.33156	1.42119	1.58797
	1542.32	0.76061	1.2848	1.33262	1.42341	1.58899
	1542.8	0.7617	1.2848	1.33367	1.42341	1.58899
	1543.28	0.76272	1.28584	1.33473	1.42451	1.59
	1543.76	0.76375	1.28688	1.33578	1.42562	1.59
	1544.24	0.76481	1.28792	1.33578	1.42673	1.59
	1544.73	0.7659	1.28792	1.33684	1.42673	1.59
	1545.21	0.76703	1.28792	1.33684	1.42783	1.58899
	1545.69	0.76818	1.28896	1.33789	1.42783	1.58899
	1546.17	0.76935	1.28896	1.33789	1.42783	1.58899
	1546.66	0.77054	1.28896	1.33895	1.42894	1.58899
	1547.14	0.77174	1.28896	1.33895	1.42894	1.58797
	1547.62	0.77295	1.29	1.33895	1.42894	1.58797
	1548.1	0.77417	1.29	1.33895	1.42894	1.58797
	1548.58	0.77539	1.29	1.34	1.43004	1.58696
	1549.07	0.7766	1.29	1.34	1.43004	1.58696
	1549.55	0.7778	1.29	1.34	1.43004	1.58595
	1550.03	0.77899	1.29	1.34	1.43004	1.58595
	1550.51	0.78016	1.29	1.34	1.43004	1.58493
	1550.99	0.7813	1.29	1.34	1.43004	1.58493
	1551.48	0.78243	1.29	1.34	1.43004	1.58392
	1551.96	0.78356	1.29	1.34	1.43004	1.58291
	1552.44	0.78467	1.29	1.34	1.43004	1.58189
	1552.92	0.78578	1.29	1.34	1.43004	1.58088
	1553.41	0.7869	1.28896	1.34	1.43004	1.57987
	1553.89	0.78803	1.28896	1.34	1.42894	1.57784
	1554.37	0.78917	1.28896	1.33895	1.42894	1.57683
	1554.85	0.79033	1.28896	1.33895	1.42894	1.5748
	1555.33	0.79151	1.28896	1.33895	1.42894	1.57278
	1555.82	0.7927	1.28792	1.33789	1.42783	1.57075
	1556.3	0.7939	1.28792	1.33789	1.42783	1.56872
	1556.78	0.79512	1.28792	1.33684	1.42673	1.5667
	1557.26	0.79634	1.28688	1.33684	1.42673	1.56467
	1557.74	0.79757	1.28688	1.33578	1.42562	1.56264
	1558.23	0.7988	1.28688	1.33578	1.42562	1.5596
	1558.71	0.80004	1.28584	1.33473	1.42451	1.55657
	1559.19	0.80127	1.2848	1.33367	1.42341	1.55353
	1559.67	0.80251	1.28376	1.33262	1.4223	1.54947
	1560.15	0.80375	1.28272	1.33051	1.42119	1.54542
	1560.64	0.805	1.28168	1.3284	1.41898	1.54035
	1561.12	0.80627	1.27959	1.32734	1.41677	1.53529
	1561.6	0.80755	1.27751	1.32523	1.41456	1.53022
	1562.08	0.80885	1.27647	1.32312	1.41235	1.52516
	1562.57	0.81017	1.27439	1.31996	1.41013	1.51908
	1563.05	0.8115	1.27231	1.31785	1.40681	1.513
	1563.53	0.81285	1.27023	1.31468	1.4046	1.50692
	1564.01	0.81421	1.26711	1.31257	1.40128	1.50084
	1564.49	0.81557	1.26503	1.30941	1.39907	1.49476
	1564.98	0.81694	1.26294	1.30624	1.39575	1.48767
	1565.46	0.8183	1.25982	1.30308	1.39243	1.48159
	1565.94	0.81965	1.2567	1.29992	1.38912	1.4745
	1566.42	0.82098	1.25462	1.29675	1.38469	1.46741
	1566.9	0.8223	1.2515	1.29359	1.38137	1.46031
	1567.39	0.82358	1.24838	1.29042	1.37805	1.45322
	1567.87	0.82484	1.24525	1.2862	1.37363	1.44613
	1568.35	0.82607	1.24213	1.28304	1.37031	1.43904
	1568.83	0.82727	1.23901	1.27882	1.36588	1.43093
	1569.32	0.82844	1.23589	1.27565	1.36257	1.42384
	1569.8	0.82957	1.23277	1.27143	1.35814	1.41573
	1570.28	0.83067	1.22965	1.26722	1.35372	1.40864
	1570.76	0.83174	1.22548	1.263	1.34929	1.40054
	1571.24	0.83278	1.22236	1.25983	1.34487	1.39243
	1571.73	0.83379	1.21924	1.25561	1.34044	1.38534
	1572.21	0.83476	1.21508	1.25139	1.33602	1.37723
	1572.69	0.83571	1.21196	1.24717	1.33159	1.36913
	1573.17	0.83663	1.20779	1.2419	1.32717	1.36204
	1573.65	0.83754	1.20363	1.23768	1.32274	1.35393
	1574.14	0.83843	1.20051	1.23346	1.31721	1.34583
	1574.62	0.8393	1.19635	1.22924	1.31279	1.33873
	1575.1	0.84016	1.19323	1.22502	1.30836	1.33063
	1575.58	0.84101	1.18906	1.21975	1.30394	1.32252
	1576.07	0.84186	1.1849	1.21553	1.29841	1.31543
	1576.55	0.84269	1.18074	1.21131	1.29398	1.30733
	1577.03	0.84351	1.17762	1.20603	1.28845	1.29922
	1577.51	0.84432	1.17345	1.20181	1.28292	1.29111
	1577.99	0.84512	1.16929	1.19654	1.2785	1.28301
	1578.48	0.84591	1.16513	1.19127	1.27296	1.2749
	1578.96	0.8467	1.15993	1.18599	1.26743	1.2668
	1579.44	0.84747	1.15576	1.18177	1.2619	1.25869
	1579.92	0.84824	1.1516	1.1765	1.25637	1.25059
	1580.4	0.84899	1.1464	1.17122	1.25084	1.24248
	1580.89	0.84974	1.14224	1.16595	1.24531	1.23438
	1581.37	0.85048	1.13807	1.16068	1.23978	1.22627
	1581.85	0.85121	1.13287	1.15435	1.23314	1.21817
	1582.33	0.85193	1.12871	1.14907	1.22761	1.21006
	1582.82	0.85265	1.12351	1.1438	1.22208	1.20196
	1583.3	0.85336	1.11934	1.13852	1.21655	1.19385
	1583.78	0.85406	1.11414	1.13325	1.20991	1.18574
	1584.26	0.85475	1.10998	1.12797	1.20438	1.17865
	1584.74	0.85542	1.10478	1.12165	1.19885	1.17055
	1585.23	0.85607	1.10061	1.11637	1.19221	1.16244
	1585.71	0.85669	1.09645	1.1111	1.18668	1.15535
	1586.19	0.85727	1.09125	1.10582	1.18004	1.14724
	1586.67	0.8578	1.08709	1.09949	1.17451	1.13914
	1587.15	0.85827	1.08188	1.09422	1.16788	1.13205
	1587.64	0.85868	1.07772	1.08895	1.16235	1.12495
	1588.12	0.85902	1.07252	1.08262	1.15571	1.11685
	1588.6	0.85929	1.06836	1.07734	1.15018	1.10976
	1589.08	0.85947	1.06315	1.07207	1.14354	1.10266
	1589.57	0.85958	1.05899	1.06679	1.13801	1.09557
	1590.05	0.85962	1.05483	1.06046	1.13248	1.08848
	1590.53	0.85959	1.04963	1.05519	1.12584	1.08139
	1591.01	0.85949	1.04546	1.04992	1.12031	1.07531
	1591.49	0.85934	1.0413	1.04464	1.11367	1.06822
	1591.97	0.85914	1.03714	1.03937	1.10814	1.06214
	1592.46	0.85888	1.03298	1.03409	1.10261	1.05606
	1592.94	0.85858	1.02881	1.02882	1.09597	1.04998
	1593.42	0.85823	1.02465	1.02354	1.09044	1.0439
	1593.9	0.85783	1.02153	1.01827	1.08491	1.03883
	1594.39	0.85739	1.01737	1.013	1.07938	1.03276
	1594.87	0.8569	1.01425	1.00772	1.07385	1.02769
	1595.35	0.85637	1.01008	1.0035	1.06832	1.02262
	1595.83	0.8558	1.00696	0.99823	1.06279	1.01756
	1596.32	0.85519	1.00384	0.99401	1.05726	1.01249
	1596.8	0.85453	1.00072	0.98873	1.05173	1.00743
	1597.28	0.85383	0.9976	0.98451	1.0473	1.00337
	1597.76	0.85309	0.99447	0.9803	1.04177	0.99831
	1598.24	0.85229	0.99135	0.97502	1.03624	0.99426
	1598.72	0.85144	0.98823	0.9708	1.03181	0.9902
	1599.21	0.85054	0.98615	0.96658	1.02628	0.98615
	1599.69	0.84959	0.98303	0.96236	1.02186	0.9821
	1600.17	0.84858	0.98095	0.95814	1.01743	0.97906
	1600.65	0.84753	0.97887	0.95498	1.01301	0.97501
	1601.14	0.84644	0.97574	0.95076	1.00748	0.97197
	1601.62	0.84532	0.97366	0.94654	1.00305	0.96791
	1602.1	0.84418	0.97158	0.94338	0.99863	0.96487
	1602.58	0.84303	0.9695	0.93916	0.9942	0.96082
	1603.06	0.84188	0.96742	0.93494	0.98978	0.95778
	1603.55	0.84073	0.96534	0.93177	0.98535	0.95373
	1604.03	0.83958	0.96326	0.92755	0.98093	0.95069
	1604.51	0.83845	0.96222	0.92439	0.9765	0.94765
	1604.99	0.83734	0.96014	0.92122	0.97208	0.9436
	1605.47	0.83624	0.95805	0.917	0.96876	0.94056
	1605.96	0.83516	0.95701	0.91384	0.96434	0.93752
	1606.44	0.8341	0.95493	0.91068	0.95991	0.93448
	1606.92	0.83305	0.95389	0.90751	0.95549	0.93144
	1607.4	0.83201	0.95181	0.90435	0.95217	0.9284
	1607.88	0.83098	0.94973	0.90013	0.94774	0.92536
	1608.37	0.82996	0.94869	0.89696	0.94332	0.92232
	1608.85	0.82893	0.94765	0.8938	0.94	0.91928
	1609.33	0.8279	0.94557	0.89063	0.93558	0.91624
	1609.81	0.82687	0.94453	0.88747	0.93226	0.9132
	1610.3	0.82583	0.94349	0.88536	0.92783	0.91016
	1610.78	0.82479	0.9414	0.88219	0.92451	0.90814
	1611.26	0.82374	0.94036	0.87903	0.92119	0.9051
	1611.74	0.82269	0.93932	0.87586	0.91677	0.90307
	1612.22	0.82164	0.93828	0.8727	0.91345	0.90003
	1612.71	0.8206	0.9362	0.87059	0.91013	0.898
	1613.19	0.81957	0.93516	0.86743	0.90681	0.89598
	1613.67	0.81855	0.93412	0.86532	0.9035	0.89395
	1614.15	0.81754	0.93308	0.86215	0.90018	0.89193
	1614.63	0.81654	0.93204	0.86004	0.89686	0.8899
	1615.12	0.81555	0.931	0.85688	0.89354	0.88787
	1615.6	0.81457	0.92996	0.85477	0.89022	0.88585
	1616.08	0.81358	0.92892	0.85266	0.88801	0.88483
	1616.56	0.81259	0.92684	0.85055	0.88469	0.88281
	1617.05	0.81159	0.9258	0.84844	0.88248	0.88179
	1617.53	0.81058	0.92476	0.84633	0.87916	0.87977
	1618.01	0.80956	0.92371	0.84316	0.87695	0.87875
	1618.49	0.80852	0.92267	0.84105	0.87363	0.87673
	1618.97	0.80748	0.92163	0.84	0.87142	0.87571
	1619.46	0.80643	0.92059	0.83789	0.8692	0.8747
	1619.94	0.80536	0.91955	0.83578	0.86699	0.87369
	1620.42	0.80428	0.91851	0.83367	0.86478	0.87267
	1620.9	0.80319	0.91643	0.83156	0.86257	0.87267
	1621.38	0.80209	0.91539	0.82945	0.86035	0.87166
	1621.87	0.80098	0.91435	0.82734	0.85814	0.87166
	1622.35	0.79986	0.91331	0.82629	0.85593	0.87065
	1622.83	0.79873	0.91123	0.82418	0.85372	0.87065
	1623.31	0.7976	0.91019	0.82207	0.8515	0.86964
	1623.8	0.79647	0.90811	0.81996	0.8504	0.86964
	1624.28	0.79534	0.90602	0.8189	0.84819	0.86862
	1624.76	0.7942	0.90498	0.81679	0.84597	0.86862
	1625.24	0.79305	0.9029	0.81468	0.84376	0.86761
	1625.72	0.7919	0.90082	0.81257	0.84155	0.86761
	1626.21	0.79073	0.89874	0.81046	0.83934	0.86761
	1626.69	0.78954	0.89666	0.80835	0.83823	0.86761
	1627.17	0.78832	0.89458	0.80624	0.83602	0.86761
	1627.65	0.78707	0.8925	0.80519	0.83381	0.86761
	1628.13	0.78579	0.89042	0.80308	0.8327	0.86761
	1628.62	0.78447	0.88729	0.80097	0.83049	0.86862
	1629.1	0.78311	0.88521	0.79992	0.82938	0.86862
	1629.58	0.78171	0.88313	0.79781	0.82827	0.86862
	1630.06	0.78028	0.88105	0.7957	0.82606	0.86964
	1630.55	0.7788	0.87897	0.79464	0.82496	0.87065
	1631.03	0.77729	0.87585	0.79253	0.82385	0.87166
	1631.51	0.77575	0.87377	0.79148	0.82274	0.87267
	1631.99	0.77417	0.87169	0.78937	0.82164	0.87369
	1632.47	0.77257	0.86856	0.78831	0.82053	0.8747
	1632.96	0.77093	0.86648	0.78726	0.81942	0.87571
	1633.44	0.76927	0.8644	0.78515	0.81832	0.87774
	1633.92	0.76759	0.86232	0.78409	0.81721	0.87875
	1634.4	0.76589	0.8592	0.78304	0.81611	0.88078
	1634.88	0.76417	0.85712	0.78198	0.81611	0.88281
	1635.37	0.76244	0.85504	0.77987	0.815	0.88382
	1635.85	0.76069	0.85191	0.77882	0.81389	0.88585
	1636.33	0.75893	0.84983	0.77776	0.81389	0.88686
	1636.81	0.75715	0.84671	0.77671	0.81279	0.88889
	1637.3	0.75536	0.84463	0.77565	0.81168	0.8899
	1637.78	0.75355	0.84151	0.77354	0.81168	0.89091
	1638.26	0.75174	0.83839	0.77249	0.81058	0.89193
	1638.74	0.74991	0.83527	0.77038	0.80947	0.89294
	1639.22	0.74809	0.83214	0.76932	0.80836	0.89294
	1639.71	0.74627	0.83006	0.76722	0.80726	0.89395
	1640.19	0.74445	0.82694	0.76616	0.80615	0.89496
	1640.67	0.74266	0.82278	0.76405	0.80504	0.89496
	1641.15	0.74089	0.81966	0.76194	0.80394	0.89598
	1641.63	0.73914	0.81653	0.76089	0.80283	0.89598
	1642.12	0.73742	0.81341	0.75878	0.80173	0.89699
	1642.6	0.73573	0.81029	0.75667	0.80062	0.89699
	1643.08	0.73407	0.80717	0.75561	0.79951	0.898
	1643.56	0.73245	0.80301	0.7535	0.79841	0.898
	1644.05	0.73086	0.79989	0.75139	0.7973	0.898
	1644.53	0.72931	0.79676	0.74928	0.79619	0.89902
	1645.01	0.7278	0.79364	0.74823	0.79509	0.89902
	1645.49	0.72634	0.78948	0.74612	0.79288	0.89902
	1645.97	0.72491	0.78636	0.74401	0.79177	0.90003
	1646.46	0.72352	0.78324	0.7419	0.79066	0.90003
	1646.94	0.72217	0.78011	0.73979	0.78956	0.90003
	1647.42	0.72085	0.77595	0.73873	0.78845	0.90003
	1647.9	0.71956	0.77283	0.73662	0.78735	0.89902
	1648.38	0.71829	0.76971	0.73451	0.78624	0.89902
	1648.87	0.71705	0.76555	0.73241	0.78513	0.89902
	1649.35	0.71584	0.76242	0.7303	0.78292	0.898
	1649.83	0.71466	0.7593	0.72819	0.78181	0.89699
	1650.31	0.7135	0.75618	0.72608	0.78071	0.89699
	1650.8	0.71238	0.75202	0.72502	0.7796	0.89598
	1651.28	0.71128	0.7489	0.72291	0.7785	0.89598
	1651.76	0.71021	0.74578	0.7208	0.77739	0.89496
	1652.24	0.70917	0.74265	0.71869	0.77628	0.89395
	1652.72	0.70816	0.73953	0.71658	0.77407	0.89294
	1653.2	0.70717	0.73537	0.71447	0.77296	0.89193
	1653.69	0.7062	0.73225	0.71236	0.77186	0.8899
	1654.17	0.70525	0.72913	0.71025	0.76965	0.88889
	1654.65	0.70433	0.72496	0.70814	0.76854	0.88686
	1655.13	0.70342	0.72184	0.70603	0.76633	0.88483
	1655.62	0.70254	0.71768	0.70287	0.76412	0.88179
	1656.1	0.70168	0.71352	0.70076	0.7619	0.87977
	1656.58	0.70083	0.7104	0.69759	0.75969	0.87673
	1657.06	0.70001	0.70623	0.69549	0.75748	0.8747
	1657.54	0.6992	0.70207	0.69232	0.75527	0.87166
	1658.03	0.69841	0.69791	0.68916	0.75305	0.86964
	1658.51	0.69764	0.69375	0.68705	0.75084	0.8666
	1658.99	0.69688	0.68958	0.68388	0.74863	0.86356
	1659.47	0.69614	0.68542	0.68072	0.74642	0.86153
	1659.95	0.69541	0.68126	0.67755	0.7431	0.85849
	1660.44	0.69471	0.6771	0.67544	0.74088	0.85646
	1660.92	0.69403	0.67293	0.67228	0.73867	0.85342
	1661.4	0.69338	0.66877	0.66911	0.73535	0.8514
	1661.88	0.69275	0.66461	0.66595	0.73314	0.84836
	1662.37	0.69214	0.66045	0.66278	0.73093	0.84633
	1662.85	0.69155	0.65733	0.65962	0.72761	0.84329
	1663.33	0.69097	0.65316	0.65751	0.7254	0.84127
	1663.81	0.69041	0.649	0.65435	0.72319	0.83924
	1664.29	0.68984	0.64484	0.65118	0.71987	0.83721
	1664.78	0.68926	0.64068	0.64802	0.71765	0.83519
	1665.26	0.68867	0.63651	0.64591	0.71544	0.83316
	1665.74	0.68807	0.63339	0.64274	0.71323	0.83113
	1666.22	0.68744	0.62923	0.64063	0.71102	0.83012
	1666.7	0.6868	0.62611	0.63747	0.70881	0.82911
	1667.19	0.68613	0.62195	0.63536	0.70659	0.8281
	1667.67	0.68544	0.61882	0.63219	0.70438	0.82708
	1668.15	0.68472	0.6157	0.63008	0.70327	0.82708
	1668.63	0.68399	0.61258	0.62797	0.70106	0.82607
	1669.12	0.68325	0.60842	0.62586	0.69885	0.82607
	1669.6	0.6825	0.6053	0.62376	0.69774	0.82506
	1670.08	0.68174	0.60217	0.62165	0.69553	0.82506
	1670.56	0.68098	0.59905	0.61954	0.69442	0.82506
	1671.04	0.68022	0.59593	0.61743	0.69221	0.82506
	1671.53	0.67947	0.59281	0.61532	0.69111	0.82404
	1672.01	0.67874	0.58969	0.61321	0.68889	0.82404
	1672.49	0.67803	0.58761	0.6111	0.68779	0.82404
	1672.97	0.67734	0.58448	0.60899	0.68558	0.82404
	1673.45	0.67667	0.58136	0.60688	0.68447	0.82404
	1673.94	0.67603	0.57824	0.60477	0.68226	0.82404
	1674.42	0.67542	0.57512	0.60266	0.68115	0.82404
	1674.9	0.67482	0.572	0.60055	0.67894	0.82404
	1675.38	0.67425	0.56992	0.59949	0.67783	0.82404
	1675.87	0.67369	0.5668	0.59738	0.67673	0.82506
	1676.35	0.67315	0.56367	0.59527	0.67451	0.82506
	1676.83	0.67263	0.56159	0.59316	0.67341	0.82607
	1677.31	0.67213	0.55847	0.59211	0.6723	0.82607
	1677.79	0.67165	0.55639	0.59	0.67119	0.82708
	1678.28	0.67118	0.55327	0.58895	0.67009	0.8281
	1678.76	0.67073	0.55119	0.58684	0.66898	0.82911
	1679.24	0.6703	0.54911	0.58578	0.66788	0.83012
	1679.72	0.66989	0.54702	0.58473	0.66677	0.83113
	1680.2	0.66949	0.5439	0.58262	0.66566	0.83215
	1680.69	0.66911	0.54182	0.58156	0.66456	0.83417
	1681.17	0.66874	0.53974	0.58051	0.66345	0.83519
	1681.65	0.66839	0.53766	0.57945	0.66235	0.8362
	1682.13	0.66806	0.53558	0.57734	0.66235	0.83721
	1682.62	0.66775	0.5335	0.57629	0.66124	0.83924
	1683.1	0.66746	0.53246	0.57523	0.66013	0.84025
	1683.58	0.66719	0.53037	0.57418	0.65903	0.84127
	1684.06	0.66693	0.5281	0.57312	0.65792	0.84228
	1684.54	0.66668	0.52616	0.57101	0.65792	0.84329
	1685.03	0.66643	0.52422	0.56996	0.65681	0.84431
	1685.51	0.66618	0.52232	0.5689	0.65571	0.84431
	1685.99	0.66593	0.52044	0.56785	0.6546	0.84532
	1686.47	0.66566	0.51862	0.56679	0.6535	0.84633
	1686.95	0.66537	0.51686	0.56468	0.6535	0.84735
	1687.44	0.66507	0.51514	0.56363	0.65239	0.84836
	1687.92	0.66473	0.51346	0.56257	0.65128	0.84937
	1688.4	0.66437	0.51183	0.56152	0.65018	0.85039
	1688.88	0.66398	0.51022	0.56046	0.65018	0.85039
	1689.37	0.66355	0.50864	0.55941	0.64907	0.8514
	1689.85	0.66308	0.50708	0.55835	0.64907	0.85241
	1690.33	0.66257	0.50555	0.5573	0.64796	0.85241
	1690.81	0.66202	0.50404	0.55624	0.64686	0.85342
	1691.29	0.66144	0.50255	0.55519	0.64686	0.85342
	1691.78	0.66082	0.50107	0.55414	0.64575	0.85444
	1692.26	0.66016	0.49962	0.55308	0.64465	0.85444
	1692.74	0.65948	0.49818	0.55203	0.64465	0.85545
	1693.22	0.65876	0.49676	0.55097	0.64354	0.85545
	1693.7	0.65801	0.49537	0.54992	0.64354	0.85545
	1694.19	0.65723	0.49399	0.54886	0.64243	0.85646
	1694.67	0.65641	0.49264	0.54886	0.64243	0.85646
	1695.15	0.65556	0.4913	0.54781	0.64133	0.85646
	1695.63	0.65466	0.48998	0.54675	0.64022	0.85646
	1696.11	0.65371	0.4887	0.5457	0.64022	0.85646
	1696.6	0.65273	0.48742	0.54464	0.63912	0.85545
	1697.08	0.65172	0.48616	0.54359	0.63912	0.85545
	1697.56	0.65067	0.4849	0.54253	0.63801	0.85444
	1698.04	0.64961	0.48363	0.54148	0.63801	0.85444
	1698.53	0.64853	0.48236	0.54042	0.6369	0.85342
	1699.01	0.64745	0.48105	0.53937	0.6358	0.85241
	1699.49	0.64638	0.47971	0.53831	0.6358	0.8514
	1699.97	0.64531	0.47832	0.53726	0.63469	0.84937
	1700.45	0.64427	0.47685	0.5362	0.63358	0.84735
	1700.94	0.64324	0.4753	0.53515	0.63248	0.84633
	1701.42	0.64223	0.47365	0.53304	0.63137	0.84329
	1701.9	0.64124	0.47191	0.53198	0.63027	0.84127
	1702.38	0.64027	0.4701	0.52987	0.62916	0.83924
	1702.86	0.63932	0.46823	0.52882	0.62695	0.83721
	1703.35	0.63838	0.46628	0.52671	0.62584	0.83417
	1703.83	0.63746	0.46428	0.5246	0.62473	0.83215
	1704.31	0.63654	0.46223	0.52354	0.62252	0.82911
	1704.79	0.63563	0.4601	0.52143	0.62031	0.82607
	1705.28	0.63472	0.45791	0.51932	0.6192	0.82303
	1705.76	0.63382	0.45566	0.51722	0.61699	0.821
	1706.24	0.63292	0.45335	0.51511	0.61478	0.81796
	1706.72	0.63202	0.451	0.513	0.61257	0.81391
	1707.2	0.63114	0.44863	0.51089	0.61035	0.81087
	1707.68	0.63026	0.44624	0.50878	0.60925	0.80783
	1708.17	0.62941	0.44385	0.50667	0.60704	0.80479
	1708.65	0.62857	0.44149	0.50456	0.60482	0.80175
	1709.13	0.62775	0.43916	0.50245	0.60261	0.79871
	1709.61	0.62696	0.43688	0.50034	0.6004	0.79567
	1710.1	0.62619	0.43465	0.49823	0.59819	0.79263
	1710.58	0.62544	0.43247	0.49717	0.59708	0.79061
	1711.06	0.62471	0.43036	0.49506	0.59487	0.78757
	1711.54	0.62398	0.42831	0.49295	0.59376	0.78554
	1712.02	0.62325	0.42633	0.49084	0.59155	0.7825
	1712.51	0.62251	0.42441	0.48979	0.59044	0.78048
	1712.99	0.62177	0.42254	0.48768	0.58823	0.77845
	1713.47	0.62102	0.42072	0.48662	0.58712	0.77642
	1713.95	0.62025	0.41894	0.48451	0.58602	0.7744
	1714.43	0.61947	0.41718	0.48346	0.58381	0.77237
	1714.92	0.61868	0.41543	0.48241	0.5827	0.77034
	1715.4	0.61788	0.41368	0.4803	0.58159	0.76832
	1715.88	0.61706	0.41192	0.47924	0.57938	0.76629
	1716.36	0.61623	0.41014	0.47713	0.57827	0.76427
	1716.85	0.61539	0.40832	0.47608	0.57717	0.76224
	1717.33	0.61453	0.40646	0.47397	0.57496	0.76021
	1717.81	0.61365	0.40456	0.47291	0.57385	0.75717
	1718.29	0.61276	0.4026	0.4708	0.57164	0.75515
	1718.77	0.61186	0.40061	0.46869	0.57053	0.75211
	1719.26	0.61095	0.39859	0.46764	0.56832	0.75008
	1719.74	0.61004	0.39657	0.46553	0.56611	0.74704
	1720.22	0.60914	0.39455	0.46342	0.565	0.74502
	1720.7	0.60826	0.39255	0.46236	0.56279	0.74299
	1721.18	0.6074	0.39059	0.46025	0.56168	0.74096
	1721.67	0.60658	0.38866	0.45814	0.55947	0.73894
	1722.15	0.60578	0.38677	0.45709	0.55836	0.73691
	1722.63	0.60502	0.38492	0.45498	0.55615	0.73488
	1723.11	0.60428	0.38312	0.45392	0.55504	0.73387
	1723.6	0.60357	0.38136	0.45181	0.55283	0.73184
	1724.08	0.60287	0.37966	0.45076	0.55173	0.73083
	1724.56	0.60218	0.378	0.4497	0.55062	0.72982
	1725.04	0.6015	0.3764	0.44759	0.54951	0.7288
	1725.52	0.60083	0.37485	0.44654	0.5473	0.72779
	1726.01	0.60017	0.37336	0.44549	0.54619	0.72779
	1726.49	0.59951	0.37193	0.44443	0.54509	0.72678
	1726.97	0.59885	0.37056	0.44338	0.54398	0.72678
	1727.45	0.59819	0.36925	0.44232	0.54288	0.72576
	1727.93	0.59753	0.368	0.44127	0.54177	0.72576
	1728.42	0.59685	0.36682	0.44021	0.54066	0.72576
	1728.9	0.59616	0.36571	0.43916	0.54066	0.72475
	1729.38	0.59544	0.36466	0.4381	0.53956	0.72475
	1729.86	0.59471	0.36367	0.43705	0.53845	0.72475
	1730.35	0.59394	0.36275	0.43599	0.53735	0.72475
	1730.83	0.59315	0.3619	0.43494	0.53735	0.72475
	1731.31	0.59231	0.36111	0.43494	0.53624	0.72475
	1731.79	0.59144	0.36038	0.43388	0.53624	0.72475
	1732.27	0.59053	0.35971	0.43283	0.53513	0.72475
	1732.76	0.58956	0.3591	0.43283	0.53513	0.72475
	1733.24	0.58853	0.35854	0.43177	0.53403	0.72475
	1733.72	0.58745	0.35801	0.43177	0.53403	0.72475
	1734.2	0.58631	0.35751	0.43072	0.53292	0.72475
	1734.68	0.5851	0.357	0.43072	0.53292	0.72475
	1735.17	0.58384	0.35646	0.42966	0.53292	0.72475
	1735.65	0.58254	0.35592	0.42966	0.53181	0.72475
	1736.13	0.58119	0.35535	0.42861	0.53181	0.72475
	1736.61	0.57981	0.35476	0.42861	0.53071	0.72475
	1737.1	0.57841	0.35418	0.42755	0.5296	0.72475
	1737.58	0.57699	0.35358	0.42755	0.5296	0.72374
	1738.06	0.57556	0.35298	0.4265	0.5285	0.72374
	1738.54	0.57412	0.3524	0.4265	0.5285	0.72374
	1739.02	0.57267	0.35181	0.42544	0.52739	0.72374
	1739.51	0.57123	0.35123	0.42544	0.52739	0.72273
	1739.99	0.56978	0.35067	0.42439	0.52628	0.72273
	1740.47	0.56832	0.35011	0.42333	0.52628	0.72273
	1740.95	0.56687	0.34957	0.42333	0.52518	0.72171
	1741.43	0.56541	0.34904	0.42228	0.52407	0.72171
	1741.92	0.56395	0.34851	0.42228	0.52407	0.7207
	1742.4	0.56249	0.34802	0.42122	0.52296	0.7207
	1742.88	0.56103	0.34754	0.42122	0.52296	0.71969
	1743.36	0.55957	0.34708	0.42017	0.52186	0.71969
	1743.85	0.55813	0.34662	0.42017	0.52186	0.71867
	1744.33	0.5567	0.34618	0.41911	0.52075	0.71766
	1744.81	0.55529	0.34574	0.41911	0.52075	0.71766
	1745.29	0.5539	0.3453	0.41911	0.51965	0.71665
	1745.77	0.55254	0.34485	0.41806	0.51965	0.71563
	1746.26	0.55119	0.34437	0.41806	0.51854	0.71462
	1746.74	0.54987	0.34386	0.417	0.51854	0.71361
	1747.22	0.54857	0.34331	0.417	0.51743	0.71158
	1747.7	0.54729	0.34273	0.41595	0.51633	0.71057
	1748.18	0.54602	0.34209	0.41489	0.51522	0.70854
	1748.67	0.54478	0.34141	0.41489	0.51522	0.70753
	1749.15	0.54354	0.34069	0.41384	0.51412	0.7055
	1749.63	0.54232	0.33994	0.41278	0.51301	0.70348
	1750.11	0.54109	0.33916	0.41278	0.5119	0.70145
	1750.59	0.53985	0.33834	0.41173	0.5108	0.69942
	1751.08	0.5386	0.33752	0.41068	0.50969	0.6974
	1751.56	0.53732	0.33668	0.40962	0.50858	0.69436
	1752.04	0.53601	0.33585	0.40857	0.50748	0.69233
	1752.52	0.53467	0.33499	0.40751	0.50637	0.6903
	1753.01	0.53329	0.33413	0.40751	0.50527	0.68726
	1753.49	0.53163	0.33328	0.40646	0.50416	0.68524
	1753.97	0.52998	0.33244	0.4054	0.50305	0.68321
	1754.45	0.52836	0.33162	0.40435	0.50195	0.68017
	1754.93	0.52675	0.33081	0.40329	0.49973	0.67815
	1755.42	0.52517	0.33002	0.40224	0.49863	0.67612
	1755.9	0.52362	0.32925	0.40224	0.49863	0.67409
	1756.38	0.5221	0.3285	0.40118	0.49752	0.67105
	1756.86	0.52064	0.32775	0.40013	0.49642	0.66903
	1757.34	0.51923	0.327	0.39907	0.49531	0.667
	1757.83	0.51788	0.32626	0.39907	0.4942	0.66497
	1758.31	0.5166	0.32552	0.39802	0.4931	0.66295
	1758.79	0.51537	0.32477	0.39696	0.49199	0.66092
	1759.27	0.5142	0.32401	0.39591	0.49088	0.6589
	1759.76	0.51308	0.32324	0.39591	0.48978	0.65687
	1760.24	0.512	0.32246	0.39485	0.48867	0.65484
	1760.72	0.51094	0.32166	0.3938	0.48757	0.65282
	1761.2	0.50991	0.32084	0.39274	0.48646	0.64978
	1761.68	0.50888	0.32018	0.39169	0.48535	0.64775
	1762.16	0.50785	0.31914	0.39169	0.48425	0.64572
	1762.65	0.50682	0.3181	0.39063	0.48314	0.6437
	1763.13	0.50578	0.31706	0.38958	0.48204	0.64066
	1763.61	0.50473	0.31601	0.38852	0.47982	0.63863
	1764.09	0.50367	0.31497	0.38747	0.47872	0.63661
	1764.58	0.50259	0.31497	0.38641	0.47761	0.63458
	1765.06	0.50151	0.31393	0.38536	0.4765	0.63154
	1765.54	0.50042	0.31289	0.3843	0.4754	0.62951
	1766.02	0.49933	0.31185	0.38325	0.47429	0.62749
	1766.51	0.49824	0.31081	0.38219	0.47319	0.62647
	1766.99	0.49717	0.30977	0.38114	0.47208	0.62445
	1767.47	0.49612	0.30873	0.38008	0.46987	0.62242
	1767.95	0.49508	0.30769	0.37903	0.46876	0.62141
	1768.43	0.49406	0.30665	0.37903	0.46876	0.61938
	1768.91	0.49304	0.30665	0.37797	0.46765	0.61837
	1769.4	0.49203	0.30561	0.37692	0.46655	0.61736
	1769.88	0.49101	0.30457	0.37586	0.46544	0.61634
	1770.36	0.48997	0.30457	0.37481	0.46434	0.61533
	1770.84	0.48891	0.30353	0.37481	0.46323	0.61432
	1771.33	0.48781	0.30249	0.37376	0.46212	0.6133
	1771.81	0.48668	0.30249	0.3727	0.46212	0.61229
	1772.29	0.48549	0.30145	0.3727	0.46102	0.61128
	1772.77	0.48427	0.30041	0.37165	0.45991	0.61026
	1773.25	0.48299	0.30041	0.37059	0.45881	0.60925
	1773.74	0.48167	0.29937	0.37059	0.45881	0.60824
	1774.22	0.4803	0.29937	0.36954	0.4577	0.60722
	1774.7	0.4789	0.29937	0.36848	0.4577	0.60722
	1775.18	0.47746	0.29832	0.36848	0.45659	0.60621
	1775.66	0.47599	0.29832	0.36743	0.45549	0.6052
	1776.15	0.4745	0.29728	0.36743	0.45549	0.6052
	1776.63	0.47298	0.29728	0.36637	0.45438	0.60418
	1777.11	0.47144	0.29728	0.36532	0.45438	0.60317
	1777.59	0.46987	0.29624	0.36532	0.45327	0.60216
	1778.08	0.46857	0.29624	0.36426	0.45327	0.60114
	1778.56	0.46729	0.2952	0.36321	0.45217	0.60114
	1779.04	0.46602	0.2952	0.36321	0.45106	0.60013
	1779.52	0.46478	0.2952	0.36215	0.45106	0.59912
	1780	0.46354	0.29416	0.36215	0.44996	0.59811
	1780.49	0.46232	0.29416	0.3611	0.44996	0.59811
	1780.97	0.46109	0.29416	0.36004	0.44885	0.59709
	1781.45	0.45985	0.29312	0.36004	0.44885	0.59709
	1781.93	0.4586	0.29312	0.35899	0.44885	0.59608
	1782.41	0.45732	0.29312	0.35899	0.44774	0.59507
	1782.9	0.45601	0.29312	0.35793	0.44774	0.59507
	1783.38	0.45467	0.29208	0.35688	0.44664	0.59405
	1783.86	0.45329	0.29208	0.35688	0.44664	0.59405
	1784.34	0.45148	0.29208	0.35582	0.44553	0.59304
	1784.83	0.44971	0.29208	0.35582	0.44553	0.59304
	1785.31	0.44799	0.29208	0.35477	0.44553	0.59304
	1785.79	0.44632	0.29104	0.35477	0.44442	0.59203
	1786.27	0.44471	0.29104	0.35371	0.44442	0.59203
	1786.75	0.44316	0.29104	0.35371	0.44442	0.59203
	1787.24	0.44167	0.29104	0.35266	0.44332	0.59101
	1787.72	0.44026	0.29104	0.35266	0.44332	0.59101
	1788.2	0.4389	0.29104	0.3516	0.44332	0.59101
	1788.68	0.43778	0.29104	0.3516	0.44221	0.59101
	1789.16	0.43669	0.29104	0.35055	0.44221	0.59
	1789.65	0.43563	0.29	0.35055	0.44221	0.59
	1790.13	0.43461	0.29	0.34949	0.44221	0.59
	1790.61	0.43363	0.29	0.34949	0.44111	0.59
	1791.09	0.43268	0.29	0.34844	0.44111	0.59
	1791.58	0.43176	0.29	0.34844	0.44111	0.59
	1792.06	0.43088	0.29	0.34738	0.44111	0.59
	1792.54	0.43003	0.29	0.34738	0.44111	0.59
	1793.02	0.42922	0.29	0.34633	0.44111	0.59
	1793.5	0.42845	0.29	0.34633	0.44	0.59
	1793.99	0.4277	0.29	0.34527	0.44	0.59
	1794.47	0.427	0.29	0.34527	0.44	0.59
	1794.95	0.42633	0.29104	0.34422	0.44	0.59
	1795.43	0.42569	0.29104	0.34422	0.44	0.59
	1795.91	0.42509	0.29104	0.34316	0.44	0.59101
	1796.4	0.42452	0.29104	0.34316	0.44	0.59101
	1796.88	0.42399	0.29104	0.34316	0.44	0.59101
	1797.36	0.42349	0.29104	0.34211	0.44	0.59101
	1797.84	0.42303	0.29104	0.34211	0.44	0.59203
	1798.33	0.4226	0.29104	0.34105	0.44	0.59203
	1798.81	0.4222	0.29104	0.34105	0.44	0.59203
	1799.29	0.42184	0.29208	0.34105	0.44	0.59304
	1799.77	0.42152	0.29208	0.34	0.44	0.59304
	1800.25	0.42123	0.29208	0.34	0.44	0.59304
	--	--	--	--	--	--
	2599.62	0.39937	0.29757	0.34558	0.4429	0.49352
	2600.1	0.39943	0.29749	0.34541	0.4427	0.49343
	2600.58	0.39944	0.29741	0.34526	0.44249	0.49334
	2601.06	0.3994	0.29732	0.34513	0.44227	0.49324
	2601.54	0.3993	0.29723	0.345	0.44203	0.49313
	2602.03	0.39916	0.29712	0.34487	0.44176	0.493
	2602.51	0.39898	0.29701	0.34472	0.44147	0.49284
	2602.99	0.39876	0.29688	0.34457	0.44117	0.49266
	2603.47	0.39851	0.29676	0.34442	0.44087	0.49246
	2603.95	0.39824	0.29663	0.34427	0.4406	0.49228
	2604.44	0.39794	0.29652	0.34414	0.44036	0.49213
	2604.92	0.39764	0.29644	0.34404	0.44017	0.49205
	2605.4	0.39733	0.29637	0.34396	0.44003	0.49201
	2605.88	0.39702	0.29633	0.34392	0.43994	0.49206
	2606.36	0.39672	0.29632	0.3439	0.43988	0.49215
	2606.85	0.39643	0.29633	0.34388	0.43985	0.49228
	2607.33	0.39614	0.29634	0.34387	0.43981	0.49241
	2607.81	0.39587	0.29635	0.34384	0.43975	0.49255
	2608.29	0.3956	0.29635	0.34379	0.43966	0.49267
	2608.78	0.39535	0.29633	0.34371	0.43954	0.49274
	2609.26	0.39512	0.29628	0.34361	0.43937	0.49279
	2609.74	0.39492	0.29622	0.34348	0.43917	0.49279
	2610.22	0.39474	0.29613	0.34333	0.43893	0.49276
	2610.7	0.39461	0.29602	0.34315	0.43867	0.49268
	2611.19	0.3945	0.2959	0.34297	0.43838	0.49256
	2611.67	0.39442	0.29575	0.34276	0.43807	0.49239
	2612.15	0.39437	0.2956	0.34253	0.43776	0.49218
	2612.63	0.39433	0.29543	0.3423	0.43744	0.49195
	2613.11	0.39429	0.29528	0.34206	0.43712	0.4917
	2613.6	0.39426	0.29512	0.34181	0.43682	0.49145
	2614.08	0.39422	0.29498	0.34157	0.43654	0.49121
	2614.56	0.39418	0.29484	0.34132	0.43628	0.49098
	2615.04	0.39411	0.29471	0.34108	0.43603	0.49074
	2615.53	0.39403	0.29456	0.34081	0.43577	0.4905
	2616.01	0.39392	0.29439	0.34052	0.4355	0.49022
	2616.49	0.39378	0.29417	0.34019	0.43519	0.48989
	2616.97	0.39359	0.29391	0.33981	0.43484	0.4895
	2617.45	0.39337	0.2936	0.3394	0.43444	0.48906
	2617.94	0.3931	0.29325	0.33896	0.43402	0.48859
	2618.42	0.39279	0.29288	0.3385	0.43356	0.48811
	2618.9	0.39245	0.29251	0.33805	0.4331	0.48763
	2619.38	0.39209	0.29214	0.33762	0.43265	0.48719
	2619.86	0.39171	0.2918	0.33722	0.43222	0.48679
	2620.35	0.39134	0.29148	0.33685	0.43181	0.48643
	2620.83	0.39097	0.29119	0.33652	0.43144	0.48612
	2621.31	0.39064	0.29092	0.33621	0.4311	0.48585
	2621.79	0.39032	0.29066	0.33592	0.43079	0.48562
	2622.28	0.39004	0.2904	0.33564	0.43051	0.48543
	2622.76	0.3898	0.29015	0.33537	0.43027	0.48526
	2623.24	0.38957	0.28992	0.33511	0.43005	0.48511
	2623.72	0.38935	0.2897	0.33486	0.42984	0.48498
	2624.2	0.38913	0.2895	0.33462	0.42965	0.48486
	2624.69	0.3889	0.28933	0.33439	0.42946	0.48474
	2625.17	0.38865	0.28918	0.33417	0.42926	0.48461
	2625.65	0.38837	0.28904	0.33397	0.42906	0.48444
	2626.13	0.38806	0.28893	0.33376	0.42884	0.48423
	2626.61	0.38775	0.28881	0.33356	0.42861	0.48396
	2627.1	0.38744	0.2887	0.33335	0.42837	0.48364
	2627.58	0.38714	0.28857	0.33313	0.42811	0.48327
	2628.06	0.38689	0.28843	0.3329	0.42785	0.48285
	2628.54	0.38669	0.28829	0.33266	0.42757	0.4824
	2629.03	0.38654	0.28812	0.33242	0.42727	0.48195
	2629.51	0.38644	0.28795	0.33217	0.42695	0.48147
	2629.99	0.38638	0.28776	0.33191	0.4266	0.48099
	2630.47	0.38633	0.28756	0.33163	0.42622	0.48051
	2630.95	0.38628	0.28734	0.33135	0.4258	0.48003
	2631.44	0.3862	0.28712	0.33104	0.42536	0.47955
	2631.92	0.3861	0.28689	0.33073	0.42491	0.47908
	2632.4	0.38595	0.28666	0.3304	0.42445	0.47863
	2632.88	0.38576	0.28644	0.33007	0.42401	0.4782
	2633.36	0.38554	0.28623	0.32974	0.42358	0.4778
	2633.85	0.38528	0.28603	0.3294	0.42317	0.47744
	2634.33	0.38499	0.28583	0.32905	0.42278	0.47708
	2634.81	0.38468	0.28562	0.32869	0.42238	0.4767
	2635.29	0.38435	0.28539	0.32831	0.42198	0.4763
	2635.78	0.38402	0.28512	0.32791	0.42156	0.47583
	2636.26	0.38369	0.28482	0.32748	0.42111	0.47529
	2636.74	0.38338	0.28449	0.32705	0.42064	0.47469
	2637.22	0.38308	0.28413	0.32661	0.42014	0.47404
	2637.7	0.38279	0.28375	0.32618	0.41965	0.47339
	2638.19	0.3825	0.2834	0.32578	0.41917	0.47275
	2638.67	0.38219	0.28305	0.32542	0.41872	0.47214
	2639.15	0.38185	0.28275	0.3251	0.41831	0.47161
	2639.63	0.38144	0.2825	0.32485	0.41796	0.47115
	2640.11	0.38098	0.28228	0.32463	0.41764	0.47078
	2640.6	0.38045	0.28211	0.32446	0.41738	0.47047
	2641.08	0.37988	0.28196	0.32431	0.41713	0.47021
	2641.56	0.37929	0.28183	0.32416	0.4169	0.47
	2642.04	0.3787	0.28169	0.32401	0.41665	0.46978
	2642.53	0.37814	0.28153	0.32382	0.41636	0.46954
	2643.01	0.37763	0.28134	0.3236	0.41603	0.46926
	2643.49	0.37717	0.28111	0.32332	0.41564	0.46892
	2643.97	0.37677	0.28084	0.323	0.4152	0.46853
	2644.45	0.37643	0.28053	0.32264	0.41472	0.46806
	2644.94	0.37613	0.28021	0.32226	0.41422	0.46753
	2645.42	0.37586	0.27987	0.32187	0.41371	0.46698
	2645.9	0.37563	0.27953	0.32149	0.41321	0.46641
	2646.38	0.37542	0.2792	0.32112	0.41274	0.46584
	2646.86	0.37522	0.27888	0.32077	0.41229	0.46527
	2647.35	0.37502	0.27857	0.32044	0.41185	0.46471
	2647.83	0.37482	0.27826	0.3201	0.41144	0.46415
	2648.31	0.3746	0.27795	0.31976	0.41101	0.46361
	2648.79	0.37437	0.27763	0.3194	0.41057	0.46307
	2649.28	0.37412	0.2773	0.31903	0.41011	0.46253
	2649.76	0.37385	0.27695	0.31864	0.40964	0.46201
	2650.24	0.37357	0.2766	0.31825	0.40916	0.46151
	2650.72	0.37328	0.27624	0.31786	0.4087	0.46103
	2651.2	0.37298	0.27589	0.31749	0.40826	0.46059
	2651.68	0.37268	0.27555	0.31715	0.40785	0.46019
	2652.17	0.37238	0.27523	0.31685	0.40748	0.45982
	2652.65	0.37209	0.27493	0.31658	0.40714	0.45948
	2653.13	0.37179	0.27466	0.31634	0.40682	0.45915
	2653.61	0.37148	0.27439	0.31611	0.40649	0.45881
	2654.1	0.37118	0.27411	0.31588	0.40615	0.45844
	2654.58	0.37086	0.27382	0.31563	0.40578	0.45803
	2655.06	0.37056	0.2735	0.31535	0.40536	0.45756
	2655.54	0.37027	0.27316	0.31503	0.4049	0.45704
	2656.02	0.37	0.27278	0.31468	0.4044	0.45647
	2656.51	0.36976	0.27239	0.3143	0.40387	0.45587
	2656.99	0.36955	0.27199	0.31392	0.40332	0.45527
	2657.47	0.36934	0.27159	0.31353	0.40277	0.45468
	2657.95	0.36914	0.2712	0.31315	0.40223	0.45411
	2658.43	0.36891	0.27083	0.31278	0.4017	0.45356
	2658.92	0.36865	0.27048	0.31243	0.40118	0.45303
	2659.4	0.36834	0.27015	0.31207	0.40066	0.45251
	2659.88	0.368	0.26984	0.31172	0.40016	0.45199
	2660.36	0.36761	0.26956	0.31137	0.39966	0.45148
	2660.85	0.36721	0.26929	0.311	0.39918	0.45097
	2661.33	0.36681	0.26904	0.31063	0.39871	0.45047
	2661.81	0.36643	0.26879	0.31026	0.39826	0.44999
	2662.29	0.36609	0.26856	0.30989	0.39784	0.44954
	2662.77	0.36578	0.26832	0.30954	0.39743	0.44913
	2663.26	0.36551	0.26808	0.30921	0.39704	0.44875
	2663.74	0.36527	0.26785	0.3089	0.39668	0.4484
	2664.22	0.36505	0.26764	0.30864	0.39634	0.4481
	2664.7	0.36482	0.26743	0.30842	0.39603	0.44782
	2665.18	0.36458	0.26725	0.30824	0.39574	0.44759
	2665.67	0.36431	0.26709	0.3081	0.39549	0.44738
	2666.15	0.364	0.26694	0.30798	0.39525	0.44721
	2666.63	0.36363	0.26679	0.30788	0.39503	0.44704
	2667.11	0.36322	0.26665	0.30777	0.39482	0.44688
	2667.59	0.36276	0.2665	0.30765	0.39462	0.44673
	2668.08	0.36227	0.26633	0.30753	0.39443	0.44659
	2668.56	0.36177	0.26617	0.30739	0.39425	0.44645
	2669.04	0.36126	0.26599	0.30726	0.39409	0.44634
	2669.52	0.36075	0.26582	0.30714	0.39396	0.44626
	2670.01	0.36024	0.26565	0.30702	0.39384	0.44621
	2670.49	0.35974	0.26548	0.30691	0.39372	0.44617
	2670.97	0.35924	0.26528	0.3068	0.3936	0.44616
	2671.45	0.35874	0.26507	0.30667	0.39343	0.44612
	2671.93	0.35825	0.26483	0.30651	0.39321	0.44606
	2672.42	0.35776	0.26456	0.30631	0.39292	0.44595
	2672.9	0.35728	0.26427	0.30607	0.39257	0.44578
	2673.38	0.35681	0.26396	0.30579	0.39215	0.44558
	2673.86	0.35637	0.26365	0.30549	0.39171	0.44534
	2674.34	0.35596	0.26335	0.3052	0.39126	0.44509
	2674.83	0.35558	0.26307	0.30491	0.39084	0.44486
	2675.31	0.35522	0.26282	0.30464	0.39046	0.44465
	2675.79	0.35488	0.2626	0.30441	0.39012	0.44449
	2676.27	0.35454	0.2624	0.30419	0.38982	0.44437
	2676.76	0.3542	0.26222	0.30399	0.38954	0.44427
	2677.24	0.35384	0.26203	0.30378	0.38925	0.44417
	2677.72	0.35346	0.26183	0.30356	0.38894	0.44404
	2678.2	0.35303	0.26161	0.30332	0.38859	0.44384
	2678.68	0.35257	0.26135	0.30304	0.38819	0.44356
	2679.17	0.35208	0.26107	0.30274	0.38776	0.4432
	2679.65	0.35156	0.26076	0.30242	0.38731	0.44275
	2680.13	0.35104	0.26044	0.30209	0.38685	0.44223
	2680.61	0.35054	0.2601	0.30176	0.38641	0.44166
	2681.09	0.35004	0.25976	0.30144	0.386	0.44107
	2681.58	0.34956	0.25941	0.30113	0.38561	0.44049
	2682.06	0.3491	0.25908	0.30083	0.38525	0.43992
	2682.54	0.34864	0.25875	0.30054	0.38492	0.43939
	2683.02	0.3482	0.25843	0.30025	0.38461	0.43889
	2683.51	0.34775	0.25812	0.29997	0.3843	0.43845
	2683.99	0.34731	0.25783	0.29968	0.384	0.43806
	2684.47	0.34686	0.25754	0.29939	0.3837	0.43772
	2684.95	0.34642	0.25726	0.29911	0.38339	0.43742
	2685.43	0.34597	0.25699	0.29881	0.38308	0.43714
	2685.92	0.34554	0.25671	0.29852	0.38276	0.43687
	2686.4	0.3451	0.25642	0.29821	0.38242	0.43661
	2686.88	0.34468	0.25612	0.2979	0.38206	0.43633
	2687.36	0.34428	0.25581	0.29757	0.38169	0.43604
	2687.84	0.34391	0.25548	0.29724	0.38129	0.43572
	2688.33	0.34356	0.25515	0.29689	0.38087	0.4354
	2688.81	0.34326	0.25481	0.29655	0.38044	0.43508
	2689.29	0.34298	0.25447	0.2962	0.38	0.43477
	2689.77	0.34274	0.25416	0.29586	0.37956	0.43447
	2690.26	0.34251	0.25387	0.29553	0.37914	0.4342
	2690.74	0.3423	0.25361	0.29522	0.37875	0.43396
	2691.22	0.3421	0.25338	0.29493	0.37839	0.43375
	2691.7	0.34191	0.25318	0.29467	0.37805	0.43356
	2692.18	0.34172	0.253	0.29441	0.37773	0.43337
	2692.67	0.34155	0.25282	0.29414	0.37742	0.43317
	2693.15	0.34137	0.25263	0.29385	0.3771	0.43294
	2693.63	0.34119	0.25241	0.29353	0.37674	0.43265
	2694.11	0.34098	0.25215	0.29318	0.37633	0.43229
	2694.59	0.34075	0.25187	0.29279	0.37588	0.43187
	2695.08	0.34047	0.25155	0.29237	0.37539	0.43138
	2695.56	0.34014	0.25122	0.29194	0.37485	0.43084
	2696.04	0.33976	0.25088	0.29152	0.37431	0.43028
	2696.52	0.33934	0.25054	0.29111	0.37375	0.42971
	2697.01	0.3389	0.25019	0.29072	0.37318	0.42912
	2697.49	0.33846	0.24985	0.29035	0.3726	0.42852
	2697.97	0.33803	0.24948	0.28997	0.37201	0.42791
	2698.45	0.33763	0.2491	0.28959	0.37139	0.42729
	2698.93	0.33726	0.2487	0.28919	0.37075	0.42664
	2699.42	0.33693	0.24827	0.28877	0.37007	0.42599
	2699.9	0.3366	0.24783	0.28834	0.36937	0.42536
	2700.38	0.33628	0.24738	0.28791	0.36866	0.42477
	2700.86	0.33593	0.24693	0.28748	0.36796	0.42423
	2701.34	0.33556	0.2465	0.28707	0.36727	0.42376
	2701.83	0.33515	0.24609	0.28669	0.36662	0.42336
	2702.31	0.33471	0.24571	0.28634	0.36601	0.42305
	2702.79	0.33425	0.24537	0.28602	0.36544	0.42278
	2703.27	0.3338	0.24507	0.28574	0.36492	0.42257
	2703.76	0.33335	0.2448	0.28549	0.36445	0.4224
	2704.24	0.33293	0.24456	0.28527	0.36403	0.42225
	2704.72	0.33254	0.24434	0.28505	0.36365	0.42212
	2705.2	0.33217	0.24412	0.28483	0.36328	0.42198
	2705.68	0.33182	0.24388	0.2846	0.36293	0.42182
	2706.16	0.33148	0.24361	0.28433	0.36256	0.42161
	2706.65	0.33114	0.2433	0.28404	0.36217	0.42135
	2707.13	0.3308	0.24297	0.28372	0.36175	0.42105
	2707.61	0.33044	0.24261	0.28338	0.36132	0.42071
	2708.09	0.33007	0.24224	0.28303	0.36089	0.42036
	2708.58	0.32968	0.24189	0.28271	0.36047	0.42002
	2709.06	0.32928	0.24156	0.2824	0.36008	0.41973
	2709.54	0.32888	0.24128	0.28212	0.35974	0.4195
	2710.02	0.32846	0.24106	0.28188	0.35945	0.41933
	2710.5	0.32803	0.24088	0.28166	0.3592	0.41922
	2710.99	0.32761	0.24074	0.28146	0.359	0.41916
	2711.47	0.3272	0.24062	0.28126	0.3588	0.41911
	2711.95	0.32681	0.24049	0.28105	0.3586	0.41903
	2712.43	0.32646	0.24035	0.28082	0.35836	0.41892
	2712.91	0.32614	0.24018	0.28055	0.35806	0.41875
	2713.4	0.32588	0.23997	0.28023	0.35769	0.4185
	2713.88	0.32566	0.23971	0.27987	0.35725	0.41816
	2714.36	0.32549	0.23942	0.27948	0.35675	0.41777
	2714.84	0.32535	0.23911	0.27908	0.35622	0.41733
	2715.33	0.32523	0.2388	0.27868	0.35568	0.41688
	2715.81	0.3251	0.2385	0.27831	0.35516	0.41644
	2716.29	0.32493	0.23822	0.27799	0.35468	0.41603
	2716.77	0.32472	0.23797	0.27772	0.35425	0.41568
	2717.25	0.32444	0.23773	0.27749	0.35387	0.41537
	2717.74	0.32412	0.2375	0.27729	0.35352	0.41511
	2718.22	0.32375	0.23729	0.27711	0.3532	0.41487
	2718.7	0.32334	0.23708	0.27693	0.3529	0.41467
	2719.18	0.32293	0.23687	0.27673	0.3526	0.41446
	2719.66	0.3225	0.23667	0.27653	0.3523	0.41424
	2720.15	0.32208	0.23647	0.27631	0.352	0.41402
	2720.63	0.32166	0.23627	0.27608	0.3517	0.41379
	2721.11	0.32122	0.23607	0.27585	0.3514	0.41352
	2721.59	0.32077	0.23586	0.27561	0.35108	0.41323
	2722.07	0.3203	0.23565	0.27536	0.35073	0.41289
	2722.56	0.3198	0.23544	0.27511	0.35036	0.41252
	2723.04	0.3193	0.23522	0.27484	0.34996	0.41212
	2723.52	0.31879	0.23499	0.27458	0.34953	0.41169
	2724	0.3183	0.23476	0.27432	0.34909	0.41125
	2724.49	0.31783	0.23454	0.27406	0.34863	0.41083
	2724.97	0.31739	0.23432	0.27381	0.34817	0.41042
	2725.45	0.317	0.23412	0.27356	0.34773	0.41003
	2725.93	0.31665	0.23393	0.27331	0.34731	0.40969
	2726.41	0.31634	0.23375	0.27308	0.34692	0.40936
	2726.9	0.31609	0.2336	0.27284	0.34656	0.40907
	2727.38	0.31586	0.23346	0.27262	0.34625	0.4088
	2727.86	0.31566	0.23335	0.27242	0.346	0.40856
	2728.34	0.31546	0.23326	0.27224	0.34579	0.40834
	2728.82	0.31523	0.2332	0.27209	0.34564	0.40814
	2729.31	0.31497	0.23316	0.27199	0.34556	0.40799
	2729.79	0.31466	0.23314	0.27193	0.34554	0.40787
	2730.27	0.31431	0.23316	0.2719	0.34556	0.4078
	2730.75	0.31392	0.2332	0.27192	0.34564	0.40778
	2731.24	0.31354	0.23327	0.27197	0.34575	0.40782
	2731.72	0.31317	0.23337	0.27205	0.34591	0.40792
	2732.2	0.31283	0.23349	0.27217	0.3461	0.40809
	2732.68	0.31254	0.23364	0.27232	0.34633	0.40832
	2733.16	0.31231	0.23381	0.27249	0.34659	0.40861
	2733.65	0.31213	0.23399	0.27268	0.34688	0.40892
	2734.13	0.31198	0.23419	0.27288	0.34718	0.40925
	2734.61	0.31184	0.2344	0.27308	0.34749	0.40956
	2735.09	0.31171	0.2346	0.27326	0.34778	0.40982
	2735.57	0.31155	0.23477	0.27342	0.34803	0.41002
	2736.06	0.31135	0.2349	0.27353	0.34823	0.41013
	2736.54	0.31111	0.23499	0.27358	0.34836	0.41014
	2737.02	0.3108	0.235	0.27356	0.3484	0.41006
	2737.5	0.31046	0.23496	0.27347	0.34836	0.40988
	2737.99	0.31007	0.23486	0.27333	0.34825	0.40964
	2738.47	0.30967	0.23472	0.27314	0.34808	0.40935
	2738.95	0.30928	0.23456	0.27293	0.34789	0.40907
	2739.43	0.30892	0.2344	0.27273	0.34771	0.4088
	2739.91	0.3086	0.23426	0.27256	0.34755	0.40859
	2740.4	0.30832	0.23416	0.27243	0.34745	0.40845
	2740.88	0.30807	0.23411	0.27233	0.34738	0.40838
	2741.36	0.30784	0.23409	0.27226	0.34736	0.40837
	2741.84	0.30762	0.23411	0.27222	0.34736	0.40842
	2742.32	0.3074	0.23416	0.2722	0.34737	0.40848
	2742.81	0.30718	0.23422	0.27216	0.34737	0.40853
	2743.29	0.30693	0.23427	0.27213	0.34734	0.40856
	2743.77	0.30668	0.23432	0.27207	0.34727	0.40853
	2744.25	0.3064	0.23435	0.27201	0.34718	0.40845
	2744.74	0.30611	0.23437	0.27192	0.34706	0.40831
	2745.22	0.30579	0.23437	0.27181	0.34692	0.40814
	2745.7	0.30546	0.23435	0.27168	0.34677	0.40792
	2746.18	0.30509	0.23431	0.27152	0.34661	0.40768
	2746.66	0.30472	0.23425	0.27134	0.34645	0.40742
	2747.15	0.30433	0.23417	0.27112	0.34628	0.40714
	2747.63	0.30395	0.23408	0.27089	0.34611	0.40687
	2748.11	0.30358	0.23397	0.27065	0.34595	0.4066
	2748.59	0.30322	0.23386	0.27041	0.34579	0.40635
	2749.07	0.30289	0.23375	0.2702	0.34566	0.40612
	2749.56	0.30258	0.23366	0.27001	0.34555	0.40591
	2750.04	0.3023	0.23358	0.26986	0.34547	0.40573
	2750.52	0.30203	0.23353	0.26973	0.34542	0.40558
	2751	0.30178	0.23347	0.26963	0.34538	0.40546
	2751.49	0.30155	0.23342	0.26951	0.34535	0.40535
	2751.97	0.30134	0.23336	0.26939	0.3453	0.40525
	2752.45	0.30116	0.23327	0.26923	0.34523	0.40514
	2752.93	0.30102	0.23316	0.26906	0.34513	0.40505
	2753.41	0.30091	0.23304	0.26885	0.345	0.40497
	2753.9	0.30085	0.23292	0.26865	0.34485	0.4049
	2754.38	0.30082	0.2328	0.26845	0.3447	0.40486
	2754.86	0.30083	0.2327	0.26829	0.34456	0.40485
	2755.34	0.30088	0.23261	0.26814	0.34442	0.40486
	2755.82	0.30095	0.23254	0.26802	0.34429	0.40488
	2756.31	0.30105	0.23246	0.26789	0.34417	0.4049
	2756.79	0.30116	0.23237	0.26776	0.34405	0.40486
	2757.27	0.30129	0.23227	0.2676	0.34391	0.40479
	2757.75	0.30141	0.23214	0.26741	0.34375	0.40464
	2758.24	0.30152	0.23198	0.26718	0.34357	0.40442
	2758.72	0.3016	0.23182	0.26692	0.34335	0.40414
	2759.2	0.30163	0.23163	0.26663	0.34311	0.40381
	2759.68	0.3016	0.23144	0.26632	0.34283	0.40342
	2760.16	0.30151	0.23123	0.266	0.34253	0.40299
	2760.65	0.30135	0.23103	0.26567	0.34221	0.40253
[truncated: 704 more rows]

[truncated: 2 more sheets: Figure 4b, Figure 4c]
